# Supplementary material for: Synthesis of new Pro-PYE ligands as co-catalysts toward Pd-catalyzed Heck–Mizoroki cross coupling reactions
Source: RSC Adv. 2019 Nov 21;9(65):37986–8000. doi: 10.1039/c9ra07912b (PMC9075740; doi:10.1039/c9ra07912b)
Supplement: RA-009-C9RA07912B-s002 [file RA-009-C9RA07912B-s002.cif]

# Electronic Supplementary Material (ESI) for RSC Advances.
# This journal is © The Royal Society of Chemistry 2019

####################################################################### 
# 
# This file contains crystal structure data downloaded from the 
# Cambridge Structural Database (CSD) hosted by the Cambridge 
# Crystallographic Data Centre (CCDC).
# 
# Full information about CCDC data access policies and citation 
# guidelines are available at http://www.ccdc.cam.ac.uk/access/V1 
# 
# Audit and citation data items may have been added by the CCDC. 
# Please retain this information to preserve the provenance of 
# this file and to allow appropriate attribution of the data. 
# 
#######################################################################

data_8A
_database_code_depnum_ccdc_archive 'CCDC 1955342'
loop_
_audit_author_name
_audit_author_address
'Muhammad Nawaz Tahir'
;Department of Physics University of Sargodha Sargodha Pakistan
Pakistan
;
_audit_update_record             
;
2019-11-05 deposited with the CCDC.	2019-11-08 downloaded from the CCDC.
;

_audit_creation_method           SHELXL-2018/3
_shelx_SHELXL_version_number     2018/3
_chemical_name_common            ?
_chemical_absolute_configuration .
_chemical_name_systematic        
"(2E,2'E)-N,N'-(cyclohexane-1,2-diyl)bis(1-methylpyridin-2(1H)-iminium) di-trifluoromethanesulfonate"
_chemical_formula_moiety         'C18 H26 N4, 2(C F3 O3 S)'
_chemical_formula_sum            'C20 H26 F6 N4 O6 S2'
_chemical_formula_iupac          'C20 H26 F6 N4 O6 S2'
_chemical_formula_weight         596.57

loop_
_atom_type_symbol
_atom_type_description
_atom_type_scat_dispersion_real
_atom_type_scat_dispersion_imag
_atom_type_scat_source
C C 0.0181 0.0091 'International Tables Vol C Tables 4.2.6.8 and 6.1.1.4'
H H 0.0000 0.0000 'International Tables Vol C Tables 4.2.6.8 and 6.1.1.4'
N N 0.0311 0.0180 'International Tables Vol C Tables 4.2.6.8 and 6.1.1.4'
O O 0.0492 0.0322 'International Tables Vol C Tables 4.2.6.8 and 6.1.1.4'
F F 0.0727 0.0534 'International Tables Vol C Tables 4.2.6.8 and 6.1.1.4'
S S 0.3331 0.5567 'International Tables Vol C Tables 4.2.6.8 and 6.1.1.4'

_space_group_crystal_system      orthorhombic
_space_group_IT_number           60
_space_group_name_H-M_alt        'P b c n'
_space_group_name_Hall           '-P 2n 2ab'

_shelx_space_group_comment       
;
The symmetry employed for this shelxl refinement is uniquely defined
by the following loop, which should always be used as a source of
symmetry information in preference to the above space-group names.
They are only intended as comments.
;

loop_
_space_group_symop_operation_xyz
'x, y, z'
'x+1/2, -y+1/2, -z'
'-x, y, -z+1/2'
'-x+1/2, -y+1/2, z+1/2'
'-x, -y, -z'
'-x-1/2, y-1/2, z'
'x, -y, z-1/2'
'x-1/2, y-1/2, -z-1/2'

_cell_length_a                   15.5634(3)
_cell_length_b                   12.4382(2)
_cell_length_c                   12.8282(3)
_cell_angle_alpha                90
_cell_angle_beta                 90
_cell_angle_gamma                90
_cell_volume                     2483.29(9)
_cell_formula_units_Z            4
_cell_measurement_reflns_used    1935
_cell_measurement_theta_min      4.441
_cell_measurement_theta_max      68.305
_cell_measurement_temperature    100(2)
_exptl_crystal_description       plate
_exptl_crystal_colour            'Brown solid'
_exptl_crystal_size_max          0.17
_exptl_crystal_size_mid          0.05
_exptl_crystal_size_min          0.04
_exptl_crystal_density_diffrn    1.596
_exptl_crystal_density_meas      ?
_exptl_crystal_density_method    'not measured'
_exptl_crystal_F_000             1232
_exptl_absorpt_coefficient_mu    2.780
_exptl_absorpt_correction_type   multi-scan
_exptl_absorpt_process_details   '(SADABS; Bruker, 2005)'
_exptl_absorpt_correction_T_min  0.630
_exptl_absorpt_correction_T_max  0.910
_exptl_special_details           
;
;
_diffrn_radiation_type           CuK\a
_diffrn_radiation_wavelength     1.54178
_diffrn_radiation_source         'fine-focus sealed tube'
_diffrn_radiation_monochromator  graphite
_diffrn_measurement_device_type  'Bruker Kappa APEXII CCD'
_diffrn_measurement_method       \w
_diffrn_detector_area_resol_mean 7.70
_diffrn_reflns_number            36806
_diffrn_reflns_av_unetI/netI     0.0229
_diffrn_reflns_av_R_equivalents  0.0771
_diffrn_reflns_limit_h_min       -18
_diffrn_reflns_limit_h_max       18
_diffrn_reflns_limit_k_min       -14
_diffrn_reflns_limit_k_max       14
_diffrn_reflns_limit_l_min       -15
_diffrn_reflns_limit_l_max       15
_diffrn_reflns_theta_min         4.551
_diffrn_reflns_theta_max         68.305
_diffrn_reflns_theta_full        68.305
_diffrn_measured_fraction_theta_max 0.999
_diffrn_measured_fraction_theta_full 0.999
_diffrn_standards_number         0
_diffrn_standards_interval_count ?
_diffrn_standards_interval_time  ?
_diffrn_standards_decay_%        ?

_refine_special_details          
;
Refinement of <i>F</i>^2^ against ALL reflections. The weighted <i>R</i>-factor
<i>wR</i> and goodness of fit <i>S</i> are based on <i>F</i>^2^, conventional
<i>R</i>-factors <i>R</i> are based on <i>F</i>, with <i>F</i> set to zero for
negative <i>F</i>^2^. The threshold expression of <i>F</i>^2^ >
\s(<i>F</i>^2^) is used only for calculating <i>R</i>-factors(gt) <i>etc</i>.
and is not relevant to the choice of reflections for refinement.
<i>R</i>-factors based on <i>F</i>^2^ are statistically about twice as large
as those based on <i>F</i>, and <i>R</i>- factors based on ALL data will be
even larger.
;
_reflns_number_total             2282
_reflns_number_gt                1935
_reflns_threshold_expression     I>2\s(I)
_refine_ls_structure_factor_coef Fsqd
_refine_ls_matrix_type           full
_refine_ls_R_factor_all          0.0627
_refine_ls_R_factor_gt           0.0524
_refine_ls_wR_factor_ref         0.1299
_refine_ls_wR_factor_gt          0.1235
_refine_ls_goodness_of_fit_ref   1.066
_refine_ls_restrained_S_all      1.085
_refine_ls_number_reflns         2282
_refine_ls_number_parameters     180
_refine_ls_number_restraints     12
_refine_ls_hydrogen_treatment    constr
_refine_ls_weighting_scheme      calc
_refine_ls_weighting_details     
'w=1/[\s^2^(Fo^2^)+(0.0533P)^2^+6.5861P] where P=(Fo^2^+2Fc^2^)/3'
_atom_sites_solution_hydrogens   geom
_atom_sites_solution_primary     direct
_atom_sites_solution_secondary   difmap
_refine_ls_shift/su_max          0.000
_refine_ls_shift/su_mean         0.000
_computing_data_collection       'APEX2 (Bruker, 2007)'
_computing_cell_refinement       'SAINT (Bruker, 2007)'
_computing_data_reduction        'SAINT (Bruker, 2007)'
_computing_structure_solution    'SHELXS97 (Sheldrick, 2008)'
_computing_structure_refinement  'SHELXL-2018/3  (Sheldrick, 2015)'
_computing_molecular_graphics    
'ORTEP-3 for Windows (Farrugia, 1997) and PLATON (Spek, 2009)'
_computing_publication_material  
;
WinGX (Farrugia, 1999) and PLATON (Spek, 2009)
;


loop_
_atom_site_label
_atom_site_type_symbol
_atom_site_fract_x
_atom_site_fract_y
_atom_site_fract_z
_atom_site_U_iso_or_equiv
_atom_site_adp_type
_atom_site_occupancy
_atom_site_site_symmetry_order
_atom_site_calc_flag
_atom_site_refinement_flags_posn
_atom_site_refinement_flags_adp
_atom_site_refinement_flags_occupancy
_atom_site_disorder_assembly
_atom_site_disorder_group
N1 N 0.12321(15) 0.14594(19) 0.32400(18) 0.0162(5) Uani 1 1 d . . . . .
N2 N 0.08723(14) -0.03357(18) 0.29975(18) 0.0135(5) Uani 1 1 d . . . . .
H2A H 0.138704 -0.041296 0.272365 0.016 Uiso 1 1 calc R U . . .
C1 C 0.1068(2) 0.2473(2) 0.3597(3) 0.0230(7) Uani 1 1 d . . . . .
H1 H 0.148167 0.302352 0.349072 0.028 Uiso 1 1 calc R U . . .
C2 C 0.0328(2) 0.2707(3) 0.4100(3) 0.0265(7) Uani 1 1 d . . . . .
H2 H 0.021147 0.341826 0.432933 0.032 Uiso 1 1 calc R U . . .
C3 C -0.02627(19) 0.1880(3) 0.4274(2) 0.0211(7) Uani 1 1 d . . . . .
H3 H -0.078808 0.203049 0.462212 0.025 Uiso 1 1 calc R U . . .
C4 C -0.00900(18) 0.0857(2) 0.3948(2) 0.0156(6) Uani 1 1 d . . . . .
H4 H -0.048549 0.029400 0.409188 0.019 Uiso 1 1 calc R U . . .
C5 C 0.06746(17) 0.0635(2) 0.3399(2) 0.0126(6) Uani 1 1 d . . . . .
C6 C 0.20285(18) 0.1281(2) 0.2650(3) 0.0215(7) Uani 1 1 d . . . . .
H6A H 0.188805 0.100317 0.195565 0.032 Uiso 1 1 calc R U . . .
H6B H 0.238858 0.075895 0.301935 0.032 Uiso 1 1 calc R U . . .
H6C H 0.234005 0.196204 0.258110 0.032 Uiso 1 1 calc R U . . .
C7 C 0.03014(16) -0.1274(2) 0.2979(2) 0.0129(6) Uani 1 1 d . . . . .
H7 H -0.005510 -0.127560 0.362743 0.016 Uiso 1 1 calc R U . . .
C8 C 0.08571(18) -0.2286(2) 0.2961(2) 0.0170(6) Uani 1 1 d . . . . .
H8A H 0.123784 -0.228921 0.357915 0.020 Uiso 1 1 calc R U . . .
H8B H 0.122449 -0.227717 0.233103 0.020 Uiso 1 1 calc R U . . .
C9 C 0.03103(19) -0.3306(2) 0.2960(2) 0.0207(7) Uani 1 1 d . . . . .
H9A H 0.068917 -0.394427 0.291735 0.025 Uiso 1 1 calc R U . . .
H9B H -0.001846 -0.335119 0.361955 0.025 Uiso 1 1 calc R U . . .
S1 S 0.24428(4) 0.39603(6) 0.07667(5) 0.0172(2) Uani 1 1 d . . . . .
F1 F 0.17883(12) 0.59186(15) 0.08756(16) 0.0317(5) Uani 1 1 d D . . . .
F2A F 0.08885(15) 0.4704(2) 0.0611(4) 0.0722(16) Uani 0.843(6) 1 d D . P A 1
F3A F 0.1710(3) 0.5180(3) -0.0640(2) 0.0689(16) Uani 0.843(6) 1 d D . P A 1
F2B F 0.1008(11) 0.4791(14) -0.0060(13) 0.0689(16) Uani 0.157(6) 1 d D . P A 2
F3B F 0.2196(9) 0.5467(13) -0.0473(15) 0.0722(16) Uani 0.157(6) 1 d D . P A 2
O1 O 0.2344(2) 0.3898(2) 0.1870(2) 0.0498(8) Uani 1 1 d . . . . .
O2 O 0.32528(15) 0.4425(2) 0.0475(3) 0.0459(8) Uani 1 1 d . . . . .
O3 O 0.21958(14) 0.30548(18) 0.0158(2) 0.0316(6) Uani 1 1 d . . . . .
C10 C 0.1691(2) 0.5008(3) 0.0368(3) 0.0286(8) Uani 1 1 d D . . . .

loop_
_atom_site_aniso_label
_atom_site_aniso_U_11
_atom_site_aniso_U_22
_atom_site_aniso_U_33
_atom_site_aniso_U_23
_atom_site_aniso_U_13
_atom_site_aniso_U_12
N1 0.0164(12) 0.0158(12) 0.0165(12) -0.0019(10) 0.0007(10) -0.0022(9)
N2 0.0094(10) 0.0138(12) 0.0174(12) -0.0007(9) 0.0016(9) -0.0019(9)
C1 0.0281(16) 0.0146(15) 0.0263(16) -0.0057(12) 0.0003(13) -0.0056(12)
C2 0.0322(17) 0.0181(16) 0.0293(17) -0.0101(13) 0.0015(14) 0.0015(13)
C3 0.0215(15) 0.0261(17) 0.0159(14) -0.0042(12) 0.0006(12) 0.0062(13)
C4 0.0162(13) 0.0189(15) 0.0118(12) -0.0003(11) -0.0018(11) -0.0006(12)
C5 0.0132(12) 0.0148(14) 0.0098(12) -0.0001(11) -0.0034(10) -0.0002(11)
C6 0.0148(14) 0.0188(16) 0.0310(17) -0.0040(13) 0.0052(12) -0.0049(12)
C7 0.0107(12) 0.0121(14) 0.0160(14) 0.0004(11) 0.0010(11) -0.0020(10)
C8 0.0151(13) 0.0157(15) 0.0200(14) 0.0016(12) -0.0006(11) 0.0030(11)
C9 0.0226(14) 0.0133(15) 0.0262(16) 0.0029(12) 0.0021(13) 0.0023(12)
S1 0.0159(3) 0.0150(4) 0.0207(4) -0.0005(3) -0.0029(3) 0.0012(3)
F1 0.0333(10) 0.0202(10) 0.0417(12) -0.0088(8) -0.0142(9) 0.0064(8)
F2A 0.0118(11) 0.0305(15) 0.174(5) -0.013(2) -0.0200(17) 0.0016(10)
F3A 0.134(4) 0.049(2) 0.0231(14) -0.0032(13) -0.0292(17) 0.051(2)
F2B 0.134(4) 0.049(2) 0.0231(14) -0.0032(13) -0.0292(17) 0.051(2)
F3B 0.0118(11) 0.0305(15) 0.174(5) -0.013(2) -0.0200(17) 0.0016(10)
O1 0.090(2) 0.0321(14) 0.0277(13) 0.0104(11) 0.0115(14) 0.0230(15)
O2 0.0199(12) 0.0329(15) 0.085(2) -0.0180(15) 0.0052(13) -0.0058(11)
O3 0.0259(11) 0.0187(11) 0.0501(15) -0.0104(11) -0.0140(11) 0.0013(10)
C10 0.0285(17) 0.0201(16) 0.0371(19) -0.0070(14) -0.0170(15) 0.0041(14)

_geom_special_details            
;
 All esds (except the esd in the dihedral angle between two l.s. planes)
 are estimated using the full covariance matrix.  The cell esds are taken
 into account individually in the estimation of esds in distances, angles
 and torsion angles; correlations between esds in cell parameters are only
 used when they are defined by crystal symmetry.  An approximate (isotropic)
 treatment of cell esds is used for estimating esds involving l.s. planes.
;

loop_
_geom_bond_atom_site_label_1
_geom_bond_atom_site_label_2
_geom_bond_distance
_geom_bond_site_symmetry_2
_geom_bond_publ_flag
N1 C5 1.359(4) . ?
N1 C1 1.365(4) . ?
N1 C6 1.469(4) . ?
N2 C5 1.348(4) . ?
N2 C7 1.467(3) . ?
N2 H2A 0.8800 . ?
C1 C2 1.352(5) . ?
C1 H1 0.9500 . ?
C2 C3 1.397(5) . ?
C2 H2 0.9500 . ?
C3 C4 1.367(4) . ?
C3 H3 0.9500 . ?
C4 C5 1.410(4) . ?
C4 H4 0.9500 . ?
C6 H6A 0.9800 . ?
C6 H6B 0.9800 . ?
C6 H6C 0.9800 . ?
C7 C8 1.528(4) . ?
C7 C7 1.546(5) 3 ?
C7 H7 1.0000 . ?
C8 C9 1.528(4) . ?
C8 H8A 0.9900 . ?
C8 H8B 0.9900 . ?
C9 C9 1.526(6) 3 ?
C9 H9A 0.9900 . ?
C9 H9B 0.9900 . ?
S1 O3 1.424(2) . ?
S1 O1 1.425(3) . ?
S1 O2 1.436(3) . ?
S1 C10 1.824(3) . ?
F1 C10 1.315(4) . ?
F2A C10 1.342(4) . ?
F3A C10 1.312(4) . ?
F2B C10 1.227(14) . ?
F3B C10 1.452(15) . ?

loop_
_geom_angle_atom_site_label_1
_geom_angle_atom_site_label_2
_geom_angle_atom_site_label_3
_geom_angle
_geom_angle_site_symmetry_1
_geom_angle_site_symmetry_3
_geom_angle_publ_flag
C5 N1 C1 121.8(2) . . ?
C5 N1 C6 120.2(2) . . ?
C1 N1 C6 118.0(2) . . ?
C5 N2 C7 125.5(2) . . ?
C5 N2 H2A 117.3 . . ?
C7 N2 H2A 117.3 . . ?
C2 C1 N1 121.2(3) . . ?
C2 C1 H1 119.4 . . ?
N1 C1 H1 119.4 . . ?
C1 C2 C3 118.6(3) . . ?
C1 C2 H2 120.7 . . ?
C3 C2 H2 120.7 . . ?
C4 C3 C2 120.5(3) . . ?
C4 C3 H3 119.8 . . ?
C2 C3 H3 119.8 . . ?
C3 C4 C5 120.1(3) . . ?
C3 C4 H4 120.0 . . ?
C5 C4 H4 120.0 . . ?
N2 C5 N1 118.2(2) . . ?
N2 C5 C4 124.0(3) . . ?
N1 C5 C4 117.8(2) . . ?
N1 C6 H6A 109.5 . . ?
N1 C6 H6B 109.5 . . ?
H6A C6 H6B 109.5 . . ?
N1 C6 H6C 109.5 . . ?
H6A C6 H6C 109.5 . . ?
H6B C6 H6C 109.5 . . ?
N2 C7 C8 108.2(2) . . ?
N2 C7 C7 112.37(19) . 3 ?
C8 C7 C7 109.37(19) . 3 ?
N2 C7 H7 108.9 . . ?
C8 C7 H7 108.9 . . ?
C7 C7 H7 108.9 3 . ?
C7 C8 C9 111.7(2) . . ?
C7 C8 H8A 109.3 . . ?
C9 C8 H8A 109.3 . . ?
C7 C8 H8B 109.3 . . ?
C9 C8 H8B 109.3 . . ?
H8A C8 H8B 107.9 . . ?
C9 C9 C8 110.7(2) 3 . ?
C9 C9 H9A 109.5 3 . ?
C8 C9 H9A 109.5 . . ?
C9 C9 H9B 109.5 3 . ?
C8 C9 H9B 109.5 . . ?
H9A C9 H9B 108.1 . . ?
O3 S1 O1 118.21(17) . . ?
O3 S1 O2 114.36(16) . . ?
O1 S1 O2 112.0(2) . . ?
O3 S1 C10 103.79(14) . . ?
O1 S1 C10 104.35(16) . . ?
O2 S1 C10 101.70(16) . . ?
F2B C10 F1 120.7(9) . . ?
F3A C10 F1 110.2(3) . . ?
F3A C10 F2A 107.2(4) . . ?
F1 C10 F2A 103.6(3) . . ?
F2B C10 F3B 102.9(10) . . ?
F1 C10 F3B 88.1(8) . . ?
F2B C10 S1 121.6(8) . . ?
F3A C10 S1 112.3(3) . . ?
F1 C10 S1 113.8(2) . . ?
F2A C10 S1 109.3(3) . . ?
F3B C10 S1 98.2(6) . . ?

loop_
_geom_torsion_atom_site_label_1
_geom_torsion_atom_site_label_2
_geom_torsion_atom_site_label_3
_geom_torsion_atom_site_label_4
_geom_torsion
_geom_torsion_site_symmetry_1
_geom_torsion_site_symmetry_2
_geom_torsion_site_symmetry_3
_geom_torsion_site_symmetry_4
_geom_torsion_publ_flag
C5 N1 C1 C2 -2.0(5) . . . . ?
C6 N1 C1 C2 176.6(3) . . . . ?
N1 C1 C2 C3 1.7(5) . . . . ?
C1 C2 C3 C4 0.4(5) . . . . ?
C2 C3 C4 C5 -2.2(4) . . . . ?
C7 N2 C5 N1 -171.9(2) . . . . ?
C7 N2 C5 C4 6.1(4) . . . . ?
C1 N1 C5 N2 178.2(3) . . . . ?
C6 N1 C5 N2 -0.4(4) . . . . ?
C1 N1 C5 C4 0.2(4) . . . . ?
C6 N1 C5 C4 -178.5(3) . . . . ?
C3 C4 C5 N2 -176.0(3) . . . . ?
C3 C4 C5 N1 1.9(4) . . . . ?
C5 N2 C7 C8 -153.4(3) . . . . ?
C5 N2 C7 C7 85.8(3) . . . 3 ?
N2 C7 C8 C9 179.0(2) . . . . ?
C7 C7 C8 C9 -58.3(3) 3 . . . ?
C7 C8 C9 C9 56.7(4) . . . 3 ?
O3 S1 C10 F2B 19.7(11) . . . . ?
O1 S1 C10 F2B -104.7(11) . . . . ?
O2 S1 C10 F2B 138.7(11) . . . . ?
O3 S1 C10 F3A -56.5(4) . . . . ?
O1 S1 C10 F3A 179.1(3) . . . . ?
O2 S1 C10 F3A 62.5(4) . . . . ?
O3 S1 C10 F1 177.5(3) . . . . ?
O1 S1 C10 F1 53.1(3) . . . . ?
O2 S1 C10 F1 -63.5(3) . . . . ?
O3 S1 C10 F2A 62.3(3) . . . . ?
O1 S1 C10 F2A -62.1(3) . . . . ?
O2 S1 C10 F2A -178.7(3) . . . . ?
O3 S1 C10 F3B -90.9(8) . . . . ?
O1 S1 C10 F3B 144.7(8) . . . . ?
O2 S1 C10 F3B 28.0(8) . . . . ?

loop_
_geom_hbond_atom_site_label_D
_geom_hbond_atom_site_label_H
_geom_hbond_atom_site_label_A
_geom_hbond_distance_DH
_geom_hbond_distance_HA
_geom_hbond_distance_DA
_geom_hbond_angle_DHA
_geom_hbond_site_symmetry_A
_geom_hbond_publ_flag
N2 H2A O1 0.88 2.42 3.272(4) 164.6 6_655 yes
C1 H1 F3A^a 0.95 2.52 3.237(4) 132.1 7_566 yes
C1 H1 F3B^b 0.95 2.56 3.328(17) 138.6 7_566 yes
C2 H2 F2A^a 0.95 2.34 3.145(4) 141.7 3 yes
C2 H2 F2B^b 0.95 2.72 3.544(19) 145.5 3 yes
C4 H4 O2 0.95 2.31 3.220(4) 160.5 8_556 yes
C6 H6B F3A^a 0.98 2.51 3.460(5) 163.8 4 yes
C6 H6B F3B^b 0.98 2.55 3.462(18) 155.4 4 yes
C6 H6C O1 0.98 2.58 3.441(4) 147.3 . yes

_refine_diff_density_max         1.162
_refine_diff_density_min         -0.718
_refine_diff_density_rms         0.077

_shelx_res_file                  
;
TITL 8A_0ma_a.res in Pbcn COLORLESS PLATE
    shelx.res
    created by SHELXL-2018/3 at 10:53:02 on 15-Oct-2019
CELL 1.54178 15.5634 12.4382 12.8282 90.000 90.000 90.000
ZERR 4.00 0.0003 0.0002 0.0003 0.000 0.000 0.000
LATT 1
SYMM x+1/2, -y+1/2, -z
SYMM -x, y, -z+1/2
SYMM -x+1/2, -y+1/2, z+1/2
SFAC C   H    N   O   F   S
UNIT 80  104  16  24  24  8
ACTA
L.S. 40
FMAP 2 2 60
PLAN 10
BOND $H
HTAB
CONF
LIST 4
TEMP -173.170
SIZE 0.040 0.050 0.170
EADP F2B  F3A
EADP F2A F3B
DFIX 1.32 C10 F1 C10 F2A C10 F3A C10 F2B C10 F3B
DANG 2.12 F1 F2A F2A F3A F3A F1 F1 F2B F2B F3B F3B F1
EQIV $2 -x+1/2, y-1/2, z
HTAB N2 O1_$2
EQIV $3 x, -y+1, z+1/2
HTAB C1 F3A_$3
HTAB C1 F3B_$3
EQIV $1 -x, y, -z+1/2
HTAB C2 F2A_$1
HTAB C2 F2B_$1
EQIV $4 x-1/2, y-1/2, -z+1/2
HTAB C4 O2_$4
EQIV $5 -x+1/2, -y+1/2, z+1/2
HTAB C6 F3A_$5
HTAB C6 F3B_$5
HTAB C6 O1
WGHT    0.053300    6.586100
FVAR       0.39711   0.84334
MOLE 1
N1    3    0.123210    0.145938    0.323998    11.00000    0.01639    0.01580 =
         0.01646   -0.00193    0.00073   -0.00216
N2    3    0.087233   -0.033569    0.299755    11.00000    0.00940    0.01383 =
         0.01740   -0.00070    0.00156   -0.00186
AFIX  43
H2A   2    0.138704   -0.041296    0.272365    11.00000   -1.20000
AFIX   0
C1    1    0.106802    0.247271    0.359722    11.00000    0.02809    0.01462 =
         0.02628   -0.00569    0.00032   -0.00561
AFIX  43
H1    2    0.148167    0.302352    0.349072    11.00000   -1.20000
AFIX   0
C2    1    0.032769    0.270682    0.409979    11.00000    0.03220    0.01805 =
         0.02930   -0.01014    0.00154    0.00150
AFIX  43
H2    2    0.021147    0.341826    0.432933    11.00000   -1.20000
AFIX   0
C3    1   -0.026275    0.188010    0.427434    11.00000    0.02149    0.02607 =
         0.01585   -0.00422    0.00055    0.00617
AFIX  43
H3    2   -0.078808    0.203049    0.462212    11.00000   -1.20000
AFIX   0
C4    1   -0.009004    0.085669    0.394839    11.00000    0.01618    0.01892 =
         0.01181   -0.00035   -0.00176   -0.00057
AFIX  43
H4    2   -0.048549    0.029400    0.409188    11.00000   -1.20000
AFIX   0
C5    1    0.067458    0.063511    0.339927    11.00000    0.01323    0.01483 =
         0.00984   -0.00011   -0.00340   -0.00024
C6    1    0.202848    0.128104    0.264990    11.00000    0.01483    0.01882 =
         0.03096   -0.00403    0.00521   -0.00488
AFIX 137
H6A   2    0.188805    0.100317    0.195565    11.00000   -1.50000
H6B   2    0.238858    0.075895    0.301935    11.00000   -1.50000
H6C   2    0.234005    0.196204    0.258110    11.00000   -1.50000
AFIX   0
C7    1    0.030138   -0.127359    0.297888    11.00000    0.01067    0.01212 =
         0.01603    0.00038    0.00099   -0.00200
AFIX  13
H7    2   -0.005510   -0.127560    0.362743    11.00000   -1.20000
AFIX   0
C8    1    0.085707   -0.228587    0.296095    11.00000    0.01510    0.01574 =
         0.02004    0.00158   -0.00062    0.00297
AFIX  23
H8A   2    0.123784   -0.228921    0.357915    11.00000   -1.20000
H8B   2    0.122449   -0.227717    0.233103    11.00000   -1.20000
AFIX   0
C9    1    0.031030   -0.330644    0.296030    11.00000    0.02256    0.01328 =
         0.02623    0.00291    0.00207    0.00235
AFIX  23
H9A   2    0.068917   -0.394427    0.291735    11.00000   -1.20000
H9B   2   -0.001846   -0.335119    0.361955    11.00000   -1.20000
AFIX   0
MOLE 2
S1    6    0.244281    0.396031    0.076672    11.00000    0.01592    0.01504 =
         0.02074   -0.00047   -0.00287    0.00125
F1    5    0.178834    0.591857    0.087557    11.00000    0.03332    0.02016 =
         0.04167   -0.00876   -0.01423    0.00638
PART 1
F2A   5    0.088846    0.470430    0.061086    21.00000    0.01185    0.03046 =
         0.17427   -0.01294   -0.01996    0.00161
F3A   5    0.170983    0.518022   -0.063988    21.00000    0.13394    0.04950 =
         0.02313   -0.00317   -0.02924    0.05103
PART 2
SAME F2A > F3A
F2B   5    0.100802    0.479088   -0.005955   -21.00000    0.13394    0.04950 =
         0.02313   -0.00317   -0.02924    0.05103
F3B   5    0.219630    0.546705   -0.047288   -21.00000    0.01185    0.03046 =
         0.17427   -0.01294   -0.01996    0.00161
PART 0
O1    4    0.234421    0.389807    0.186953    11.00000    0.08963    0.03206 =
         0.02768    0.01041    0.01153    0.02305
O2    4    0.325281    0.442465    0.047549    11.00000    0.01993    0.03292 =
         0.08498   -0.01796    0.00518   -0.00585
O3    4    0.219583    0.305480    0.015780    11.00000    0.02593    0.01868 =
         0.05013   -0.01043   -0.01403    0.00134
C10   1    0.169136    0.500779    0.036847    11.00000    0.02854    0.02007 =
         0.03715   -0.00700   -0.01701    0.00414
HKLF 4 1 1 0 0 0 1 0 0 0 1


REM  8A_0ma_a.res in Pbcn COLORLESS PLATE
REM wR2 = 0.1299, GooF = S = 1.066, Restrained GooF = 1.085 for all data
REM R1 = 0.0524 for 1935 Fo > 4sig(Fo) and 0.0627 for all 2282 data
REM 180 parameters refined using 12 restraints

END

WGHT      0.0530      6.6065

REM Instructions for potential hydrogen bonds
HTAB N2 O1_$2
HTAB C1 F3A_$3
HTAB C1 F3B_$3
HTAB C2 F2A_$1
HTAB C4 O2_$4
HTAB C6 F3A_$5
HTAB C6 F3B_$5
HTAB C6 O1

REM Highest difference peak  1.162,  deepest hole -0.718,  1-sigma level  0.077
Q1    1   0.1809  0.3595  0.1688  11.00000  0.05    1.16
Q2    1   0.3190  0.4277  0.1147  11.00000  0.05    0.84
Q3    1   0.1048  0.4594  0.1226  11.00000  0.05    0.31
Q4    1   0.1183  0.4836  0.1056  11.00000  0.05    0.30
Q5    1   0.3243  0.4299  0.0234  11.00000  0.05    0.28
Q6    1   0.0562  0.4775  0.0634  11.00000  0.05    0.26
Q7    1   0.1590  0.5336 -0.1012  11.00000  0.05    0.25
Q8    1   0.0000 -0.3206  0.2500  10.50000  0.05    0.25
Q9    1   0.1552  0.1395  0.2968  11.00000  0.05    0.23
Q10   1   0.2027  0.4458  0.0526  11.00000  0.05    0.23
;
_shelx_res_checksum              38949
_chemical_melting_point          '232 ?C'
####################################################################### 
# 
# This file contains crystal structure data downloaded from the 
# Cambridge Structural Database (CSD) hosted by the Cambridge 
# Crystallographic Data Centre (CCDC).
# 
# Full information about CCDC data access policies and citation 
# guidelines are available at http://www.ccdc.cam.ac.uk/access/V1 
# 
# Audit and citation data items may have been added by the CCDC. 
# Please retain this information to preserve the provenance of 
# this file and to allow appropriate attribution of the data. 
# 
#######################################################################

data_dsaqaun
_database_code_depnum_ccdc_archive 'CCDC 1955344'
loop_
_audit_author_name
_audit_author_address
'Muhammad Nawaz Tahir'
;Department of Physics University of Sargodha Sargodha Pakistan
Pakistan
;
_audit_update_record             
;
2019-11-05 deposited with the CCDC.	2019-11-08 downloaded from the CCDC.
;

_audit_creation_method           SHELXL-2018/3
_shelx_SHELXL_version_number     2018/3
_chemical_name_common            ?
_chemical_absolute_configuration .
_chemical_name_systematic        
;
2,2'-(Ethane-1,2-diylbis(azanediyl))bis(1-ethylpyridin-1-ium) chloride
;
_chemical_formula_moiety         'C16 H24 N4, 2(I)'
_chemical_formula_sum            'C16 H24 I2 N4'
_chemical_formula_iupac          'C16 H24 I2 N4'
_chemical_formula_weight         526.19

loop_
_atom_type_symbol
_atom_type_description
_atom_type_scat_dispersion_real
_atom_type_scat_dispersion_imag
_atom_type_scat_source
C C 0.0033 0.0016 'International Tables Vol C Tables 4.2.6.8 and 6.1.1.4'
H H 0.0000 0.0000 'International Tables Vol C Tables 4.2.6.8 and 6.1.1.4'
N N 0.0061 0.0033 'International Tables Vol C Tables 4.2.6.8 and 6.1.1.4'
I I -0.4742 1.8119 'International Tables Vol C Tables 4.2.6.8 and 6.1.1.4'

_space_group_crystal_system      trigonal
_space_group_IT_number           148
_space_group_name_H-M_alt        'R -3 :H'
_space_group_name_Hall           '-R 3'

_shelx_space_group_comment       
;
The symmetry employed for this shelxl refinement is uniquely defined
by the following loop, which should always be used as a source of
symmetry information in preference to the above space-group names.
They are only intended as comments.
;

loop_
_space_group_symop_operation_xyz
'x, y, z'
'-y, x-y, z'
'-x+y, -x, z'
'x+2/3, y+1/3, z+1/3'
'-y+2/3, x-y+1/3, z+1/3'
'-x+y+2/3, -x+1/3, z+1/3'
'x+1/3, y+2/3, z+2/3'
'-y+1/3, x-y+2/3, z+2/3'
'-x+y+1/3, -x+2/3, z+2/3'
'-x, -y, -z'
'y, -x+y, -z'
'x-y, x, -z'
'-x+2/3, -y+1/3, -z+1/3'
'y+2/3, -x+y+1/3, -z+1/3'
'x-y+2/3, x+1/3, -z+1/3'
'-x+1/3, -y+2/3, -z+2/3'
'y+1/3, -x+y+2/3, -z+2/3'
'x-y+1/3, x+2/3, -z+2/3'

_cell_length_a                   25.3399(9)
_cell_length_b                   25.3399(9)
_cell_length_c                   8.0684(2)
_cell_angle_alpha                90
_cell_angle_beta                 90
_cell_angle_gamma                120
_cell_volume                     4486.7(3)
_cell_formula_units_Z            9
_cell_measurement_reflns_used    1694
_cell_measurement_theta_min      2.690
_cell_measurement_theta_max      27.000
_cell_measurement_temperature    296(2)
_exptl_crystal_description       prism
_exptl_crystal_colour            'Fawn yellow solid'
_exptl_crystal_size_max          0.40
_exptl_crystal_size_mid          0.28
_exptl_crystal_size_min          0.24
_exptl_crystal_density_diffrn    1.753
_exptl_crystal_density_meas      ?
_exptl_crystal_density_method    'not measured'
_exptl_crystal_F_000             2286
_exptl_absorpt_coefficient_mu    3.157
_exptl_absorpt_correction_type   multi-scan
_exptl_absorpt_process_details   '(SADABS; Bruker, 2005)'
_exptl_absorpt_correction_T_min  0.850
_exptl_absorpt_correction_T_max  0.910
_exptl_special_details           
;
;


_diffrn_ambient_temperature      296(2)
_diffrn_radiation_type           MoK\a
_diffrn_radiation_wavelength     0.71073
_diffrn_radiation_source         'fine-focus sealed tube'
_diffrn_radiation_monochromator  graphite
_diffrn_measurement_device_type  'Bruker Kappa APEXII CCD'
_diffrn_measurement_method       \w
_diffrn_detector_area_resol_mean 7.83
_diffrn_reflns_number            6081
_diffrn_reflns_av_unetI/netI     0.0413
_diffrn_reflns_av_R_equivalents  0.0387
_diffrn_reflns_limit_h_min       -25
_diffrn_reflns_limit_h_max       27
_diffrn_reflns_limit_k_min       -32
_diffrn_reflns_limit_k_max       18
_diffrn_reflns_limit_l_min       -10
_diffrn_reflns_limit_l_max       10
_diffrn_reflns_theta_min         2.690
_diffrn_reflns_theta_max         27.000
_diffrn_reflns_theta_full        27.000
_diffrn_measured_fraction_theta_max 0.991
_diffrn_measured_fraction_theta_full 0.991
_diffrn_standards_number         0
_diffrn_standards_interval_count ?
_diffrn_standards_interval_time  ?
_diffrn_standards_decay_%        ?

_refine_special_details          
;
Refinement of <i>F</i>^2^ against ALL reflections. The weighted <i>R</i>-factor
<i>wR</i> and goodness of fit <i>S</i> are based on <i>F</i>^2^, conventional
<i>R</i>-factors <i>R</i> are based on <i>F</i>, with <i>F</i> set to zero for
negative <i>F</i>^2^. The threshold expression of <i>F</i>^2^ >
\s(<i>F</i>^2^) is used only for calculating <i>R</i>-factors(gt) <i>etc</i>.
and is not relevant to the choice of reflections for refinement.
<i>R</i>-factors based on <i>F</i>^2^ are statistically about twice as large
as those based on <i>F</i>, and <i>R</i>- factors based on ALL data will be
even larger.
;
_reflns_number_total             2153
_reflns_number_gt                1694
_reflns_threshold_expression     I>2\s(I)
_refine_ls_structure_factor_coef Fsqd
_refine_ls_matrix_type           full
_refine_ls_R_factor_all          0.0497
_refine_ls_R_factor_gt           0.0373
_refine_ls_wR_factor_ref         0.0992
_refine_ls_wR_factor_gt          0.0913
_refine_ls_goodness_of_fit_ref   1.037
_refine_ls_restrained_S_all      1.042
_refine_ls_number_reflns         2153
_refine_ls_number_parameters     103
_refine_ls_number_restraints     0
_refine_ls_hydrogen_treatment    constr
_refine_ls_weighting_scheme      calc
_refine_ls_weighting_details     
'w=1/[\s^2^(Fo^2^)+(0.0396P)^2^+12.5789P] where P=(Fo^2^+2Fc^2^)/3'
_atom_sites_solution_hydrogens   geom
_atom_sites_solution_primary     direct
_atom_sites_solution_secondary   difmap
_refine_ls_shift/su_max          0.000
_refine_ls_shift/su_mean         0.000
_computing_data_collection       'APEX2 (Bruker, 2007)'
_computing_cell_refinement       'SAINT (Bruker, 2007)'
_computing_data_reduction        'SAINT (Bruker, 2007)'
_computing_structure_solution    'SHELXS97 (Sheldrick, 2008)'
_computing_structure_refinement  'SHELXL-2018/3  (Sheldrick, 2015)'
_computing_molecular_graphics    
'ORTEP-3 for Windows (Farrugia, 1997) and PLATON (Spek, 2009)'
_computing_publication_material  
;
WinGX (Farrugia, 1999) and PLATON (Spek, 2009)
;


loop_
_atom_site_label
_atom_site_type_symbol
_atom_site_fract_x
_atom_site_fract_y
_atom_site_fract_z
_atom_site_U_iso_or_equiv
_atom_site_adp_type
_atom_site_occupancy
_atom_site_site_symmetry_order
_atom_site_calc_flag
_atom_site_refinement_flags_posn
_atom_site_refinement_flags_adp
_atom_site_refinement_flags_occupancy
_atom_site_disorder_assembly
_atom_site_disorder_group
N1 N 0.11119(16) 0.26018(16) 0.2327(5) 0.0651(9) Uani 1 1 d . . . . .
H1 H 0.118300 0.230357 0.234422 0.078 Uiso 1 1 calc R U . . .
N2 N 0.00854(17) 0.18805(19) 0.2134(6) 0.0768(12) Uani 1 1 d . . . . .
C1 C 0.16313(19) 0.3223(2) 0.2454(5) 0.0608(10) Uani 1 1 d . . . . .
H1A H 0.156755 0.349151 0.173082 0.073 Uiso 1 1 calc R U . . .
H1B H 0.200005 0.322806 0.210252 0.073 Uiso 1 1 calc R U . . .
C2 C 0.05365(18) 0.24735(18) 0.2186(5) 0.0540(9) Uani 1 1 d . . . . .
C3 C 0.03666(19) 0.2917(2) 0.2055(5) 0.0583(10) Uani 1 1 d . . . . .
H3 H 0.066345 0.332573 0.213135 0.070 Uiso 1 1 calc R U . . .
C4 C -0.0223(2) 0.2763(2) 0.1819(6) 0.0675(12) Uani 1 1 d . . . . .
H4 H -0.032816 0.306445 0.171033 0.081 Uiso 1 1 calc R U . . .
C5 C -0.0665(2) 0.2158(3) 0.1741(6) 0.0762(14) Uani 1 1 d . . . . .
H5 H -0.107136 0.204550 0.157851 0.091 Uiso 1 1 calc R U . . .
C6 C -0.0504(2) 0.1739(3) 0.1901(7) 0.0858(16) Uani 1 1 d . . . . .
H6 H -0.080489 0.133093 0.185398 0.103 Uiso 1 1 calc R U . . .
C7A C 0.0269(8) 0.1418(7) 0.180(2) 0.112(2) Uani 0.533(8) 1 d D . P A 1
H7A H 0.010874 0.122585 0.073184 0.135 Uiso 0.533(8) 1 calc R U P A 1
H7B H 0.071003 0.161273 0.175573 0.135 Uiso 0.533(8) 1 calc R U P A 1
C8A C 0.0033(7) 0.0958(6) 0.3107(17) 0.112(2) Uani 0.533(8) 1 d D . P A 1
H8A H 0.032460 0.108309 0.399062 0.168 Uiso 0.533(8) 1 calc R U P A 1
H8B H -0.003909 0.057539 0.266801 0.168 Uiso 0.533(8) 1 calc R U P A 1
H8C H -0.034233 0.091352 0.352186 0.168 Uiso 0.533(8) 1 calc R U P A 1
C7B C 0.0216(10) 0.1382(8) 0.289(2) 0.112(2) Uani 0.467(8) 1 d D . P A 2
H7C H 0.060187 0.156782 0.347866 0.135 Uiso 0.467(8) 1 calc R U P A 2
H7D H -0.010699 0.111223 0.363974 0.135 Uiso 0.467(8) 1 calc R U P A 2
C8B C 0.0234(8) 0.1056(7) 0.1392(19) 0.112(2) Uani 0.467(8) 1 d D . P A 2
H8D H 0.047436 0.134679 0.055409 0.168 Uiso 0.467(8) 1 calc R U P A 2
H8E H -0.017335 0.080112 0.098580 0.168 Uiso 0.467(8) 1 calc R U P A 2
H8F H 0.041095 0.080950 0.166052 0.168 Uiso 0.467(8) 1 calc R U P A 2
I1 I 0.20299(2) 0.19160(2) 0.29278(4) 0.07055(16) Uani 1 1 d . . . . .

loop_
_atom_site_aniso_label
_atom_site_aniso_U_11
_atom_site_aniso_U_22
_atom_site_aniso_U_33
_atom_site_aniso_U_23
_atom_site_aniso_U_13
_atom_site_aniso_U_12
N1 0.051(2) 0.0478(19) 0.099(3) -0.0130(19) -0.0148(19) 0.0263(16)
N2 0.057(2) 0.049(2) 0.113(3) -0.014(2) -0.010(2) 0.0169(17)
C1 0.048(2) 0.060(3) 0.072(2) 0.000(2) -0.0031(19) 0.026(2)
C2 0.047(2) 0.045(2) 0.064(2) -0.0067(17) -0.0064(18) 0.0192(18)
C3 0.050(2) 0.057(2) 0.067(2) 0.001(2) -0.0045(19) 0.026(2)
C4 0.060(3) 0.086(3) 0.069(3) 0.004(2) -0.002(2) 0.045(3)
C5 0.043(2) 0.099(4) 0.077(3) -0.006(3) -0.003(2) 0.029(3)
C6 0.050(3) 0.067(3) 0.107(4) -0.016(3) -0.003(3) 0.005(2)
C7A 0.131(6) 0.077(4) 0.140(6) 0.006(6) 0.010(6) 0.061(5)
C8A 0.131(6) 0.077(4) 0.140(6) 0.006(6) 0.010(6) 0.061(5)
C7B 0.131(6) 0.077(4) 0.140(6) 0.006(6) 0.010(6) 0.061(5)
C8B 0.131(6) 0.077(4) 0.140(6) 0.006(6) 0.010(6) 0.061(5)
I1 0.0616(2) 0.0581(2) 0.0989(3) 0.00759(14) 0.00485(15) 0.03519(16)

_geom_special_details            
;
 All esds (except the esd in the dihedral angle between two l.s. planes)
 are estimated using the full covariance matrix.  The cell esds are taken
 into account individually in the estimation of esds in distances, angles
 and torsion angles; correlations between esds in cell parameters are only
 used when they are defined by crystal symmetry.  An approximate (isotropic)
 treatment of cell esds is used for estimating esds involving l.s. planes.
;

loop_
_geom_bond_atom_site_label_1
_geom_bond_atom_site_label_2
_geom_bond_distance
_geom_bond_site_symmetry_2
_geom_bond_publ_flag
N1 C2 1.331(5) . ?
N1 C1 1.465(6) . ?
N1 H1 0.8600 . ?
N2 C2 1.360(5) . ?
N2 C6 1.363(6) . ?
N2 C7A 1.488(15) . ?
N2 C7B 1.580(17) . ?
C1 C1 1.503(9) 16 ?
C1 H1A 0.9700 . ?
C1 H1B 0.9700 . ?
C2 C3 1.393(6) . ?
C3 C4 1.357(6) . ?
C3 H3 0.9300 . ?
C4 C5 1.375(7) . ?
C4 H4 0.9300 . ?
C5 C6 1.320(8) . ?
C5 H5 0.9300 . ?
C6 H6 0.9300 . ?
C7A C8A 1.462(14) . ?
C7A H7A 0.9700 . ?
C7A H7B 0.9700 . ?
C8A H8A 0.9600 . ?
C8A H8B 0.9600 . ?
C8A H8C 0.9600 . ?
C7B C8B 1.479(15) . ?
C7B H7C 0.9700 . ?
C7B H7D 0.9700 . ?
C8B H8D 0.9600 . ?
C8B H8E 0.9600 . ?
C8B H8F 0.9600 . ?

loop_
_geom_angle_atom_site_label_1
_geom_angle_atom_site_label_2
_geom_angle_atom_site_label_3
_geom_angle
_geom_angle_site_symmetry_1
_geom_angle_site_symmetry_3
_geom_angle_publ_flag
C2 N1 C1 123.7(4) . . ?
C2 N1 H1 118.2 . . ?
C1 N1 H1 118.2 . . ?
C2 N2 C6 120.0(4) . . ?
C2 N2 C7A 117.1(7) . . ?
C6 N2 C7A 120.1(8) . . ?
C2 N2 C7B 118.3(8) . . ?
C6 N2 C7B 118.9(8) . . ?
N1 C1 C1 110.0(5) . 16 ?
N1 C1 H1A 109.7 . . ?
C1 C1 H1A 109.7 16 . ?
N1 C1 H1B 109.7 . . ?
C1 C1 H1B 109.7 16 . ?
H1A C1 H1B 108.2 . . ?
N1 C2 N2 119.1(4) . . ?
N1 C2 C3 123.5(4) . . ?
N2 C2 C3 117.4(4) . . ?
C4 C3 C2 121.3(4) . . ?
C4 C3 H3 119.3 . . ?
C2 C3 H3 119.3 . . ?
C3 C4 C5 119.5(5) . . ?
C3 C4 H4 120.3 . . ?
C5 C4 H4 120.3 . . ?
C6 C5 C4 119.0(5) . . ?
C6 C5 H5 120.5 . . ?
C4 C5 H5 120.5 . . ?
C5 C6 N2 122.8(5) . . ?
C5 C6 H6 118.6 . . ?
N2 C6 H6 118.6 . . ?
C8A C7A N2 109.3(12) . . ?
C8A C7A H7A 109.8 . . ?
N2 C7A H7A 109.8 . . ?
C8A C7A H7B 109.8 . . ?
N2 C7A H7B 109.8 . . ?
H7A C7A H7B 108.3 . . ?
C7A C8A H8A 109.5 . . ?
C7A C8A H8B 109.5 . . ?
H8A C8A H8B 109.5 . . ?
C7A C8A H8C 109.5 . . ?
H8A C8A H8C 109.5 . . ?
H8B C8A H8C 109.5 . . ?
C8B C7B N2 101.8(13) . . ?
C8B C7B H7C 111.4 . . ?
N2 C7B H7C 111.4 . . ?
C8B C7B H7D 111.4 . . ?
N2 C7B H7D 111.4 . . ?
H7C C7B H7D 109.3 . . ?
C7B C8B H8D 109.5 . . ?
C7B C8B H8E 109.5 . . ?
H8D C8B H8E 109.5 . . ?
C7B C8B H8F 109.5 . . ?
H8D C8B H8F 109.5 . . ?
H8E C8B H8F 109.5 . . ?

loop_
_geom_torsion_atom_site_label_1
_geom_torsion_atom_site_label_2
_geom_torsion_atom_site_label_3
_geom_torsion_atom_site_label_4
_geom_torsion
_geom_torsion_site_symmetry_1
_geom_torsion_site_symmetry_2
_geom_torsion_site_symmetry_3
_geom_torsion_site_symmetry_4
_geom_torsion_publ_flag
C2 N1 C1 C1 82.2(6) . . . 16 ?
C1 N1 C2 N2 -177.7(4) . . . . ?
C1 N1 C2 C3 3.5(7) . . . . ?
C6 N2 C2 N1 -176.5(5) . . . . ?
C7A N2 C2 N1 -15.6(9) . . . . ?
C7B N2 C2 N1 22.6(9) . . . . ?
C6 N2 C2 C3 2.3(7) . . . . ?
C7A N2 C2 C3 163.2(8) . . . . ?
C7B N2 C2 C3 -158.6(8) . . . . ?
N1 C2 C3 C4 176.2(4) . . . . ?
N2 C2 C3 C4 -2.6(7) . . . . ?
C2 C3 C4 C5 1.4(7) . . . . ?
C3 C4 C5 C6 0.1(7) . . . . ?
C4 C5 C6 N2 -0.3(9) . . . . ?
C2 N2 C6 C5 -0.9(9) . . . . ?
C7A N2 C6 C5 -161.3(8) . . . . ?
C7B N2 C6 C5 159.9(8) . . . . ?
C2 N2 C7A C8A 125.8(11) . . . . ?
C6 N2 C7A C8A -73.3(15) . . . . ?
C2 N2 C7B C8B -110.5(12) . . . . ?
C6 N2 C7B C8B 88.4(13) . . . . ?

loop_
_geom_hbond_atom_site_label_D
_geom_hbond_atom_site_label_H
_geom_hbond_atom_site_label_A
_geom_hbond_distance_DH
_geom_hbond_distance_HA
_geom_hbond_distance_DA
_geom_hbond_angle_DHA
_geom_hbond_site_symmetry_A
_geom_hbond_publ_flag
N1 H1 I1 0.86 2.81 3.565(4) 147.3 . yes
C6 H6 I1 0.93 3.08 3.964(5) 158.8 2 yes
C7A^a H7B^a I1 0.97 3.18 4.087(18) 156.6 . yes
C7B^b H7C^b I1 0.97 3.30 4.09(2) 140.3 . yes

_refine_diff_density_max         0.638
_refine_diff_density_min         -0.717
_refine_diff_density_rms         0.078

_shelx_res_file                  
;

TITL DSAQAUN in R-3 COLORLESS PRISM
    shelx.res
    created by SHELXL-2018/3 at 10:03:39 on 15-Oct-2019

CELL  0.71073  25.3399  25.3399   8.0684   90.000   90.000  120.000
ZERR    9.00   0.0009   0.0009   0.0002    0.000    0.000    0.000
LATT   3
SYMM  - Y,   X - Y,   Z
SYMM  - X + Y, - X,   Z
SFAC  C    H    N    I
UNIT  144  216  36   18
OMIT -3 54
ACTA
L.S.  40
MERG   2
FMAP   2
PLAN   20
BOND   $H
HTAB
CONF
LIST   4
OMIT 0   3   0
HTAB N1 I1
EQIV $1 -y, x-y, z
HTAB C6 I1_$1
HTAB C7A I1
HTAB C7B I1
EADP C7A C8A C7B C8B
DFIX 1.54 C7A C8A  C7B C8B
SIZE 0.40 0.28 0.24
WGHT    0.039600   12.578900
FVAR       0.06271   0.53289
MOLE 1
N1    3    0.111194    0.260176    0.232671    11.00000    0.05090    0.04783 =
         0.09865   -0.01305   -0.01484    0.02631
AFIX  43
H1    2    0.118300    0.230357    0.234422    11.00000   -1.20000
AFIX   0
N2    3    0.008540    0.188045    0.213362    11.00000    0.05672    0.04851 =
         0.11262   -0.01424   -0.01000    0.01691
C1    1    0.163130    0.322263    0.245402    11.00000    0.04833    0.06038 =
         0.07203   -0.00011   -0.00313    0.02597
AFIX  23
H1A   2    0.156755    0.349151    0.173082    11.00000   -1.20000
H1B   2    0.200005    0.322806    0.210252    11.00000   -1.20000
AFIX   0
C2    1    0.053655    0.247347    0.218552    11.00000    0.04747    0.04514 =
         0.06401   -0.00675   -0.00642    0.01924
C3    1    0.036660    0.291650    0.205506    11.00000    0.04952    0.05736 =
         0.06674    0.00093   -0.00454    0.02585
AFIX  43
H3    2    0.066345    0.332573    0.213135    11.00000   -1.20000
AFIX   0
C4    1   -0.022336    0.276293    0.181890    11.00000    0.05992    0.08575 =
         0.06877    0.00415   -0.00151    0.04547
AFIX  43
H4    2   -0.032816    0.306445    0.171033    11.00000   -1.20000
AFIX   0
C5    1   -0.066509    0.215800    0.174135    11.00000    0.04323    0.09894 =
         0.07736   -0.00559   -0.00296    0.02864
AFIX  43
H5    2   -0.107136    0.204550    0.157851    11.00000   -1.20000
AFIX   0
C6    1   -0.050385    0.173932    0.190150    11.00000    0.05007    0.06747 =
         0.10709   -0.01598   -0.00335    0.00492
AFIX  43
H6    2   -0.080489    0.133093    0.185398    11.00000   -1.20000
AFIX   0
PART 1
C7A   1    0.026923    0.141763    0.179585    21.00000    0.13056    0.07699 =
         0.14041    0.00559    0.01006    0.06067
AFIX  23
H7A   2    0.010874    0.122585    0.073184    21.00000   -1.20000
H7B   2    0.071003    0.161273    0.175573    21.00000   -1.20000
AFIX   0
C8A   1    0.003282    0.095797    0.310653    21.00000    0.13056    0.07699 =
         0.14041    0.00559    0.01006    0.06067
AFIX 137
H8A   2    0.032460    0.108309    0.399062    21.00000   -1.50000
H8B   2   -0.003909    0.057539    0.266801    21.00000   -1.50000
H8C   2   -0.034233    0.091352    0.352186    21.00000   -1.50000
AFIX   0
PART 2
C7B   1    0.021593    0.138232    0.289308   -21.00000    0.13056    0.07699 =
         0.14041    0.00559    0.01006    0.06067
AFIX  23
H7C   2    0.060187    0.156782    0.347866   -21.00000   -1.20000
H7D   2   -0.010699    0.111223    0.363974   -21.00000   -1.20000
AFIX   0
C8B   1    0.023352    0.105632    0.139157   -21.00000    0.13056    0.07699 =
         0.14041    0.00559    0.01006    0.06067
AFIX 137
H8D   2    0.047436    0.134679    0.055409   -21.00000   -1.50000
H8E   2   -0.017335    0.080112    0.098580   -21.00000   -1.50000
H8F   2    0.041095    0.080950    0.166052   -21.00000   -1.50000
AFIX   0
PART 0
MOLE 2
I1    4    0.202991    0.191604    0.292783    11.00000    0.06164    0.05812 =
         0.09891    0.00759    0.00485    0.03519
HKLF    4


REM  DSAQAUN in R-3 COLORLESS PRISM
REM wR2 = 0.0992, GooF = S = 1.037, Restrained GooF = 1.042 for all data
REM R1 = 0.0373 for 1694 Fo > 4sig(Fo) and 0.0497 for all 2153 data
REM 103 parameters refined using 2 restraints

END

WGHT      0.0396     12.5720

REM Instructions for potential hydrogen bonds
HTAB N1 I1
HTAB C6 I1_$1
HTAB C7A I1
HTAB C7B I1

REM Highest difference peak  0.638,  deepest hole -0.717,  1-sigma level  0.078
Q1    1   0.1751  0.1695  0.3531  11.00000  0.05    0.64
Q2    1   0.1850  0.1709  0.2002  11.00000  0.05    0.51
Q3    1  -0.0131  0.0739  0.2417  11.00000  0.05    0.50
Q4    1   0.0303  0.1199  0.3455  11.00000  0.05    0.33
Q5    1   0.1941  0.3600  0.2749  11.00000  0.05    0.27
Q6    1   0.0000  0.0000  0.1028  10.33333  0.05    0.26
Q7    1  -0.0700  0.1855  0.2168  11.00000  0.05    0.25
Q8    1   0.0299  0.2174  0.2223  11.00000  0.05    0.24
Q9    1  -0.0026  0.0604 -0.0130  11.00000  0.05    0.23
Q10   1  -0.0221  0.3377  0.1211  11.00000  0.05    0.23
Q11   1   0.2447  0.2432  0.2209  11.00000  0.05    0.22
Q12   1  -0.1047  0.2380  0.0559  11.00000  0.05    0.21
Q13   1  -0.0197  0.1855  0.2263  11.00000  0.05    0.21
Q14   1   0.0112  0.2796  0.1455  11.00000  0.05    0.19
Q15   1   0.2322  0.1844  0.2735  11.00000  0.05    0.18
Q16   1  -0.1041  0.1127  0.4020  11.00000  0.05    0.18
Q17   1   0.0758  0.1357  0.1445  11.00000  0.05    0.18
Q18   1  -0.1380  0.2079  0.0010  11.00000  0.05    0.18
Q19   1  -0.0545  0.3425  0.1903  11.00000  0.05    0.18
Q20   1  -0.0982  0.1244  0.0308  11.00000  0.05    0.17
;
_shelx_res_checksum              33054
_chemical_melting_point          '304 \oC'
####################################################################### 
# 
# This file contains crystal structure data downloaded from the 
# Cambridge Structural Database (CSD) hosted by the Cambridge 
# Crystallographic Data Centre (CCDC).
# 
# Full information about CCDC data access policies and citation 
# guidelines are available at http://www.ccdc.cam.ac.uk/access/V1 
# 
# Audit and citation data items may have been added by the CCDC. 
# Please retain this information to preserve the provenance of 
# this file and to allow appropriate attribution of the data. 
# 
#######################################################################

data_srm2bqau
_database_code_depnum_ccdc_archive 'CCDC 1955343'
loop_
_audit_author_name
_audit_author_address
'Muhammad Nawaz Tahir'
;Department of Physics University of Sargodha Sargodha Pakistan
Pakistan
;
_audit_update_record             
;
2019-11-05 deposited with the CCDC.	2019-11-08 downloaded from the CCDC.
;

_audit_creation_method           SHELXL-2018/3
_shelx_SHELXL_version_number     2018/3
_chemical_name_common            ?
_chemical_absolute_configuration .
_chemical_name_systematic        
"(2E,2'E)-N,N'-(ethane-1,2-diyl)bis(1-methylpyridin-2(1H)-iminium) di-trifluoromethanesulfonate"
_chemical_formula_moiety         '	C14 H20 N4, 2(C F3 O3 S)'
_chemical_formula_sum            'C16 H20 F6 N4 O6 S2'
_chemical_formula_iupac          'C16 H20 F6 N4 O6 S2'
_chemical_formula_weight         542.48

loop_
_atom_type_symbol
_atom_type_description
_atom_type_scat_dispersion_real
_atom_type_scat_dispersion_imag
_atom_type_scat_source
C C 0.0033 0.0016 'International Tables Vol C Tables 4.2.6.8 and 6.1.1.4'
H H 0.0000 0.0000 'International Tables Vol C Tables 4.2.6.8 and 6.1.1.4'
N N 0.0061 0.0033 'International Tables Vol C Tables 4.2.6.8 and 6.1.1.4'
O O 0.0106 0.0060 'International Tables Vol C Tables 4.2.6.8 and 6.1.1.4'
F F 0.0171 0.0103 'International Tables Vol C Tables 4.2.6.8 and 6.1.1.4'
S S 0.1246 0.1234 'International Tables Vol C Tables 4.2.6.8 and 6.1.1.4'

_space_group_crystal_system      monoclinic
_space_group_IT_number           14
_space_group_name_H-M_alt        'P 21/c'
_space_group_name_Hall           '-P 2ybc'

_shelx_space_group_comment       
;
The symmetry employed for this shelxl refinement is uniquely defined
by the following loop, which should always be used as a source of
symmetry information in preference to the above space-group names.
They are only intended as comments.
;

loop_
_space_group_symop_operation_xyz
'x, y, z'
'-x, y+1/2, -z+1/2'
'-x, -y, -z'
'x, -y-1/2, z-1/2'

_cell_length_a                   6.7528(5)
_cell_length_b                   20.0716(17)
_cell_length_c                   8.2927(9)
_cell_angle_alpha                90
_cell_angle_beta                 104.010(3)
_cell_angle_gamma                90
_cell_volume                     1090.55(17)
_cell_formula_units_Z            2
_cell_measurement_reflns_used    2027
_cell_measurement_theta_min      2.727
_cell_measurement_theta_max      27.865
_cell_measurement_temperature    296(2)
_exptl_crystal_description       prism
_exptl_crystal_colour            'brown solid'
_exptl_crystal_size_max          0.38
_exptl_crystal_size_mid          0.32
_exptl_crystal_size_min          0.22
_exptl_crystal_density_diffrn    1.652
_exptl_crystal_density_meas      ?
_exptl_crystal_density_method    'not measured'
_exptl_crystal_F_000             556
_exptl_absorpt_coefficient_mu    0.338
_exptl_absorpt_correction_type   multi-scan
_exptl_absorpt_process_details   '(SADABS; Bruker, 2005)'
_exptl_absorpt_correction_T_min  0.850
_exptl_absorpt_correction_T_max  0.910
_exptl_special_details           
;
;


_diffrn_ambient_temperature      296(2)
_diffrn_radiation_type           MoK\a
_diffrn_radiation_wavelength     0.71073
_diffrn_radiation_source         'fine-focus sealed tube'
_diffrn_radiation_monochromator  graphite
_diffrn_measurement_device_type  'Bruker Kappa APEXII CCD'
_diffrn_measurement_method       \w
_diffrn_detector_area_resol_mean 7.60
_diffrn_reflns_number            7473
_diffrn_reflns_av_unetI/netI     0.0405
_diffrn_reflns_av_R_equivalents  0.0355
_diffrn_reflns_limit_h_min       -8
_diffrn_reflns_limit_h_max       8
_diffrn_reflns_limit_k_min       -26
_diffrn_reflns_limit_k_max       14
_diffrn_reflns_limit_l_min       -10
_diffrn_reflns_limit_l_max       10
_diffrn_reflns_theta_min         2.727
_diffrn_reflns_theta_max         27.865
_diffrn_reflns_theta_full        27.865
_diffrn_measured_fraction_theta_max 0.991
_diffrn_measured_fraction_theta_full 0.991
_diffrn_standards_number         0
_diffrn_standards_interval_count ?
_diffrn_standards_interval_time  ?
_diffrn_standards_decay_%        ?

_refine_special_details          
;
Refinement of <i>F</i>^2^ against ALL reflections. The weighted <i>R</i>-factor
<i>wR</i> and goodness of fit <i>S</i> are based on <i>F</i>^2^, conventional
<i>R</i>-factors <i>R</i> are based on <i>F</i>, with <i>F</i> set to zero for
negative <i>F</i>^2^. The threshold expression of <i>F</i>^2^ >
\s(<i>F</i>^2^) is used only for calculating <i>R</i>-factors(gt) <i>etc</i>.
and is not relevant to the choice of reflections for refinement.
<i>R</i>-factors based on <i>F</i>^2^ are statistically about twice as large
as those based on <i>F</i>, and <i>R</i>- factors based on ALL data will be
even larger.
;
_reflns_number_total             2574
_reflns_number_gt                2027
_reflns_threshold_expression     I>2\s(I)
_refine_ls_structure_factor_coef Fsqd
_refine_ls_matrix_type           full
_refine_ls_R_factor_all          0.0581
_refine_ls_R_factor_gt           0.0446
_refine_ls_wR_factor_ref         0.1259
_refine_ls_wR_factor_gt          0.1162
_refine_ls_goodness_of_fit_ref   1.050
_refine_ls_restrained_S_all      1.050
_refine_ls_number_reflns         2574
_refine_ls_number_parameters     155
_refine_ls_number_restraints     0
_refine_ls_hydrogen_treatment    constr
_refine_ls_weighting_scheme      calc
_refine_ls_weighting_details     
'w=1/[\s^2^(Fo^2^)+(0.0600P)^2^+0.3247P] where P=(Fo^2^+2Fc^2^)/3'
_atom_sites_solution_hydrogens   geom
_atom_sites_solution_primary     direct
_atom_sites_solution_secondary   difmap
_refine_ls_shift/su_max          0.000
_refine_ls_shift/su_mean         0.000
_computing_data_collection       'APEX2 (Bruker, 2007)'
_computing_cell_refinement       'SAINT (Bruker, 2007)'
_computing_data_reduction        'SAINT (Bruker, 2007)'
_computing_structure_solution    'SHELXS97 (Sheldrick, 2008)'
_computing_structure_refinement  'SHELXL-2018/3  (Sheldrick, 2015)'
_computing_molecular_graphics    
'ORTEP-3 for Windows (Farrugia, 1997) and PLATON (Spek, 2009)'
_computing_publication_material  
;
WinGX (Farrugia, 1999) and PLATON (Spek, 2009)
;


loop_
_atom_site_label
_atom_site_type_symbol
_atom_site_fract_x
_atom_site_fract_y
_atom_site_fract_z
_atom_site_U_iso_or_equiv
_atom_site_adp_type
_atom_site_occupancy
_atom_site_site_symmetry_order
_atom_site_calc_flag
_atom_site_refinement_flags_posn
_atom_site_refinement_flags_adp
_atom_site_refinement_flags_occupancy
_atom_site_disorder_assembly
_atom_site_disorder_group
N1 N 0.3811(2) 0.05236(8) 0.6380(2) 0.0392(4) Uani 1 1 d . . . . .
H1 H 0.289599 0.034674 0.680809 0.047 Uiso 1 1 calc R U . . .
N2 N 0.2361(2) 0.15499(8) 0.67009(19) 0.0395(4) Uani 1 1 d . . . . .
C1 C 0.5319(3) 0.00878(9) 0.5916(2) 0.0379(4) Uani 1 1 d . . . . .
H1A H 0.545991 -0.031708 0.657311 0.045 Uiso 1 1 calc R U . . .
H1B H 0.663348 0.030966 0.615350 0.045 Uiso 1 1 calc R U . . .
C2 C 0.3789(3) 0.11846(9) 0.6169(2) 0.0331(4) Uani 1 1 d . . . . .
C3 C 0.5203(3) 0.15284(10) 0.5482(2) 0.0402(4) Uani 1 1 d . . . . .
H3 H 0.617018 0.129104 0.508608 0.048 Uiso 1 1 calc R U . . .
C4 C 0.5170(4) 0.22059(11) 0.5390(3) 0.0510(5) Uani 1 1 d . . . . .
H4 H 0.612710 0.242998 0.495304 0.061 Uiso 1 1 calc R U . . .
C5 C 0.3694(4) 0.25641(11) 0.5956(3) 0.0601(6) Uani 1 1 d . . . . .
H5 H 0.366513 0.302699 0.590591 0.072 Uiso 1 1 calc R U . . .
C6 C 0.2318(4) 0.22292(11) 0.6571(3) 0.0517(5) Uani 1 1 d . . . . .
H6 H 0.131136 0.246546 0.691848 0.062 Uiso 1 1 calc R U . . .
C7 C 0.0895(3) 0.12132(13) 0.7462(3) 0.0552(6) Uani 1 1 d . . . . .
H7A H 0.011794 0.089885 0.668896 0.083 Uiso 1 1 calc R U . . .
H7B H -0.000838 0.153641 0.775147 0.083 Uiso 1 1 calc R U . . .
H7C H 0.161317 0.098328 0.844535 0.083 Uiso 1 1 calc R U . . .
S1 S 0.93018(8) 0.10975(3) 0.24778(6) 0.04219(18) Uani 1 1 d . . . . .
F1 F 0.7333(3) 0.13805(8) -0.05705(17) 0.0744(5) Uani 1 1 d . . . . .
F2 F 0.5584(2) 0.08317(10) 0.07742(19) 0.0792(5) Uani 1 1 d . . . . .
F3 F 0.7917(3) 0.03476(9) -0.0122(2) 0.0921(6) Uani 1 1 d . . . . .
O1 O 0.8609(3) 0.17254(10) 0.2965(2) 0.0759(6) Uani 1 1 d . . . . .
O2 O 0.9085(3) 0.05512(10) 0.3534(2) 0.0762(6) Uani 1 1 d . . . . .
O3 O 1.1197(2) 0.11238(10) 0.2003(2) 0.0689(5) Uani 1 1 d . . . . .
C8 C 0.7446(3) 0.08993(11) 0.0550(2) 0.0468(5) Uani 1 1 d . . . . .

loop_
_atom_site_aniso_label
_atom_site_aniso_U_11
_atom_site_aniso_U_22
_atom_site_aniso_U_33
_atom_site_aniso_U_23
_atom_site_aniso_U_13
_atom_site_aniso_U_12
N1 0.0398(9) 0.0356(8) 0.0481(9) -0.0003(7) 0.0220(7) -0.0022(7)
N2 0.0384(9) 0.0437(9) 0.0364(8) -0.0067(7) 0.0090(6) 0.0042(7)
C1 0.0392(10) 0.0328(9) 0.0413(10) 0.0007(7) 0.0092(8) 0.0033(7)
C2 0.0327(9) 0.0351(9) 0.0306(8) -0.0043(7) 0.0063(7) 0.0001(7)
C3 0.0408(11) 0.0391(10) 0.0414(9) -0.0008(8) 0.0112(8) -0.0039(8)
C4 0.0592(14) 0.0430(11) 0.0493(11) 0.0013(9) 0.0105(10) -0.0118(10)
C5 0.0806(18) 0.0331(11) 0.0618(14) -0.0012(10) 0.0078(12) 0.0034(11)
C6 0.0603(14) 0.0437(11) 0.0473(11) -0.0092(9) 0.0057(10) 0.0171(10)
C7 0.0439(12) 0.0701(15) 0.0584(13) -0.0079(11) 0.0254(10) 0.0011(10)
S1 0.0404(3) 0.0450(3) 0.0396(3) 0.0066(2) 0.0065(2) -0.0081(2)
F1 0.0848(11) 0.0892(12) 0.0467(7) 0.0227(7) 0.0115(7) 0.0096(9)
F2 0.0407(8) 0.1211(15) 0.0722(10) 0.0050(10) 0.0066(7) -0.0144(8)
F3 0.1003(13) 0.0789(11) 0.0844(12) -0.0370(10) -0.0024(10) 0.0168(9)
O1 0.0872(14) 0.0695(12) 0.0686(12) -0.0219(10) 0.0140(10) 0.0034(10)
O2 0.0814(12) 0.0788(13) 0.0565(10) 0.0311(9) -0.0066(9) -0.0349(10)
O3 0.0417(10) 0.0797(13) 0.0860(13) 0.0140(10) 0.0168(9) -0.0087(8)
C8 0.0465(12) 0.0530(12) 0.0407(10) 0.0035(9) 0.0103(9) 0.0026(9)

_geom_special_details            
;
 All esds (except the esd in the dihedral angle between two l.s. planes)
 are estimated using the full covariance matrix.  The cell esds are taken
 into account individually in the estimation of esds in distances, angles
 and torsion angles; correlations between esds in cell parameters are only
 used when they are defined by crystal symmetry.  An approximate (isotropic)
 treatment of cell esds is used for estimating esds involving l.s. planes.
;

loop_
_geom_bond_atom_site_label_1
_geom_bond_atom_site_label_2
_geom_bond_distance
_geom_bond_site_symmetry_2
_geom_bond_publ_flag
N1 C2 1.338(2) . ?
N1 C1 1.463(2) . ?
N1 H1 0.8600 . ?
N2 C2 1.367(2) . ?
N2 C6 1.368(3) . ?
N2 C7 1.462(3) . ?
C1 C1 1.517(4) 3_656 ?
C1 H1A 0.9700 . ?
C1 H1B 0.9700 . ?
C2 C3 1.406(3) . ?
C3 C4 1.362(3) . ?
C3 H3 0.9300 . ?
C4 C5 1.399(3) . ?
C4 H4 0.9300 . ?
C5 C6 1.344(3) . ?
C5 H5 0.9300 . ?
C6 H6 0.9300 . ?
C7 H7A 0.9600 . ?
C7 H7B 0.9600 . ?
C7 H7C 0.9600 . ?
S1 O3 1.4282(17) . ?
S1 O2 1.4326(16) . ?
S1 O1 1.4360(19) . ?
S1 C8 1.820(2) . ?
F1 C8 1.330(2) . ?
F2 C8 1.322(3) . ?
F3 C8 1.313(3) . ?

loop_
_geom_angle_atom_site_label_1
_geom_angle_atom_site_label_2
_geom_angle_atom_site_label_3
_geom_angle
_geom_angle_site_symmetry_1
_geom_angle_site_symmetry_3
_geom_angle_publ_flag
C2 N1 C1 123.02(15) . . ?
C2 N1 H1 118.5 . . ?
C1 N1 H1 118.5 . . ?
C2 N2 C6 120.84(18) . . ?
C2 N2 C7 119.72(17) . . ?
C6 N2 C7 119.42(18) . . ?
N1 C1 C1 110.83(19) . 3_656 ?
N1 C1 H1A 109.5 . . ?
C1 C1 H1A 109.5 3_656 . ?
N1 C1 H1B 109.5 . . ?
C1 C1 H1B 109.5 3_656 . ?
H1A C1 H1B 108.1 . . ?
N1 C2 N2 118.43(16) . . ?
N1 C2 C3 123.56(17) . . ?
N2 C2 C3 117.97(17) . . ?
C4 C3 C2 120.60(19) . . ?
C4 C3 H3 119.7 . . ?
C2 C3 H3 119.7 . . ?
C3 C4 C5 119.9(2) . . ?
C3 C4 H4 120.1 . . ?
C5 C4 H4 120.1 . . ?
C6 C5 C4 119.0(2) . . ?
C6 C5 H5 120.5 . . ?
C4 C5 H5 120.5 . . ?
C5 C6 N2 121.7(2) . . ?
C5 C6 H6 119.2 . . ?
N2 C6 H6 119.2 . . ?
N2 C7 H7A 109.5 . . ?
N2 C7 H7B 109.5 . . ?
H7A C7 H7B 109.5 . . ?
N2 C7 H7C 109.5 . . ?
H7A C7 H7C 109.5 . . ?
H7B C7 H7C 109.5 . . ?
O3 S1 O2 115.31(12) . . ?
O3 S1 O1 114.84(12) . . ?
O2 S1 O1 114.29(13) . . ?
O3 S1 C8 103.78(11) . . ?
O2 S1 C8 102.66(10) . . ?
O1 S1 C8 103.70(11) . . ?
F3 C8 F2 108.0(2) . . ?
F3 C8 F1 107.17(18) . . ?
F2 C8 F1 106.09(18) . . ?
F3 C8 S1 111.78(15) . . ?
F2 C8 S1 112.01(14) . . ?
F1 C8 S1 111.46(16) . . ?

loop_
_geom_torsion_atom_site_label_1
_geom_torsion_atom_site_label_2
_geom_torsion_atom_site_label_3
_geom_torsion_atom_site_label_4
_geom_torsion
_geom_torsion_site_symmetry_1
_geom_torsion_site_symmetry_2
_geom_torsion_site_symmetry_3
_geom_torsion_site_symmetry_4
_geom_torsion_publ_flag
C2 N1 C1 C1 -83.7(3) . . . 3_656 ?
C1 N1 C2 N2 -177.59(16) . . . . ?
C1 N1 C2 C3 0.1(3) . . . . ?
C6 N2 C2 N1 177.58(17) . . . . ?
C7 N2 C2 N1 -0.7(2) . . . . ?
C6 N2 C2 C3 -0.2(2) . . . . ?
C7 N2 C2 C3 -178.44(17) . . . . ?
N1 C2 C3 C4 -176.14(19) . . . . ?
N2 C2 C3 C4 1.5(3) . . . . ?
C2 C3 C4 C5 -1.2(3) . . . . ?
C3 C4 C5 C6 -0.5(3) . . . . ?
C4 C5 C6 N2 1.8(3) . . . . ?
C2 N2 C6 C5 -1.5(3) . . . . ?
C7 N2 C6 C5 176.7(2) . . . . ?
O3 S1 C8 F3 56.38(19) . . . . ?
O2 S1 C8 F3 -64.04(19) . . . . ?
O1 S1 C8 F3 176.70(18) . . . . ?
O3 S1 C8 F2 177.76(16) . . . . ?
O2 S1 C8 F2 57.35(19) . . . . ?
O1 S1 C8 F2 -61.91(19) . . . . ?
O3 S1 C8 F1 -63.54(18) . . . . ?
O2 S1 C8 F1 176.05(16) . . . . ?
O1 S1 C8 F1 56.79(18) . . . . ?

loop_
_geom_hbond_atom_site_label_D
_geom_hbond_atom_site_label_H
_geom_hbond_atom_site_label_A
_geom_hbond_distance_DH
_geom_hbond_distance_HA
_geom_hbond_distance_DA
_geom_hbond_angle_DHA
_geom_hbond_site_symmetry_A
_geom_hbond_publ_flag
N1 H1 O2 0.86 2.22 2.924(2) 138.8 3_656 yes
C7 H7A O2 0.96 2.63 3.456(3) 143.9 1_455 yes
C7 H7B F1 0.96 2.54 3.234(3) 129.0 1_456 yes

_refine_diff_density_max         0.336
_refine_diff_density_min         -0.293
_refine_diff_density_rms         0.050

_shelx_res_file                  
;

TITL SRM2BQAU_0m in P2(1)/c LIGHT YELLOW PRISM
    shelx.res
    created by SHELXL-2018/3 at 19:53:18 on 14-Oct-2019
CELL 0.71073 6.7528 20.0716 8.2927 90.000 104.010 90.000
ZERR 2.00 0.0005 0.0017 0.0009 0.000 0.003 0.000
LATT 1
SYMM -x, y+1/2, -z+1/2
SFAC C   H   N   O   F   S
UNIT 32  40  8   12  12  4
ACTA
L.S. 40
BOND $H
HTAB
CONF
LIST 4
FMAP 2
PLAN 15
TEMP 23.000
OMIT 0   2   0
EQIV $1 -x+1, -y, -z+1
HTAB N1 O2_$1
EQIV $2 x-1, y, z
HTAB C7 O2_$2
EQIV $3 x-1, y, z+1
HTAB C7 F1_$3
SIZE 0.38 0.32 0.22
WGHT    0.060000    0.324700
FVAR       1.13769
MOLE 1
N1    3    0.381068    0.052356    0.638007    11.00000    0.03978    0.03564 =
         0.04810   -0.00031    0.02196   -0.00215
AFIX  43
H1    2    0.289599    0.034674    0.680809    11.00000   -1.20000
AFIX   0
N2    3    0.236108    0.154988    0.670093    11.00000    0.03841    0.04369 =
         0.03640   -0.00673    0.00901    0.00420
C1    1    0.531859    0.008776    0.591630    11.00000    0.03924    0.03282 =
         0.04127    0.00068    0.00918    0.00327
AFIX  23
H1A   2    0.545991   -0.031708    0.657311    11.00000   -1.20000
H1B   2    0.663348    0.030966    0.615350    11.00000   -1.20000
AFIX   0
C2    1    0.378896    0.118461    0.616901    11.00000    0.03273    0.03511 =
         0.03065   -0.00431    0.00630    0.00008
C3    1    0.520321    0.152844    0.548184    11.00000    0.04082    0.03911 =
         0.04144   -0.00081    0.01121   -0.00390
AFIX  43
H3    2    0.617018    0.129104    0.508608    11.00000   -1.20000
AFIX   0
C4    1    0.517012    0.220592    0.539041    11.00000    0.05920    0.04305 =
         0.04935    0.00131    0.01045   -0.01182
AFIX  43
H4    2    0.612710    0.242998    0.495304    11.00000   -1.20000
AFIX   0
C5    1    0.369399    0.256410    0.595560    11.00000    0.08056    0.03308 =
         0.06176   -0.00124    0.00775    0.00341
AFIX  43
H5    2    0.366513    0.302699    0.590591    11.00000   -1.20000
AFIX   0
C6    1    0.231840    0.222922    0.657141    11.00000    0.06029    0.04367 =
         0.04726   -0.00919    0.00567    0.01711
AFIX  43
H6    2    0.131136    0.246546    0.691848    11.00000   -1.20000
AFIX   0
C7    1    0.089511    0.121320    0.746201    11.00000    0.04394    0.07011 =
         0.05837   -0.00788    0.02544    0.00107
AFIX 137
H7A   2    0.011794    0.089885    0.668896    11.00000   -1.50000
H7B   2   -0.000838    0.153641    0.775147    11.00000   -1.50000
H7C   2    0.161317    0.098328    0.844535    11.00000   -1.50000
AFIX   0
MOLE 2
S1    6    0.930177    0.109753    0.247778    11.00000    0.04039    0.04500 =
         0.03956    0.00664    0.00655   -0.00811
F1    5    0.733304    0.138055   -0.057055    11.00000    0.08481    0.08920 =
         0.04674    0.02273    0.01146    0.00958
F2    5    0.558432    0.083167    0.077416    11.00000    0.04069    0.12113 =
         0.07220    0.00504    0.00662   -0.01443
F3    5    0.791692    0.034761   -0.012175    11.00000    0.10032    0.07886 =
         0.08439   -0.03701   -0.00235    0.01678
O1    4    0.860852    0.172540    0.296473    11.00000    0.08724    0.06952 =
         0.06857   -0.02192    0.01398    0.00339
O2    4    0.908525    0.055125    0.353377    11.00000    0.08139    0.07885 =
         0.05650    0.03109   -0.00657   -0.03488
O3    4    1.119705    0.112378    0.200311    11.00000    0.04165    0.07972 =
         0.08599    0.01401    0.01680   -0.00869
C8    1    0.744632    0.089933    0.054994    11.00000    0.04648    0.05301 =
         0.04069    0.00351    0.01029    0.00263
HKLF 4 1 1 0 0 0 1 0 0 0 1


REM  SRM2BQAU_0m in P2(1)/c LIGHT YELLOW PRISM
REM wR2 = 0.1259, GooF = S = 1.050, Restrained GooF = 1.050 for all data
REM R1 = 0.0446 for 2027 Fo > 4sig(Fo) and 0.0581 for all 2574 data
REM 155 parameters refined using 0 restraints

END

WGHT      0.0600      0.3245

REM Instructions for potential hydrogen bonds
HTAB N1 O2_$1
HTAB C7 O2_$2
HTAB C7 F1_$3

REM Highest difference peak  0.336,  deepest hole -0.293,  1-sigma level  0.050
Q1    1   0.8200  0.1670 -0.0231  11.00000  0.05    0.34
Q2    1   0.7837  0.1028 -0.0818  11.00000  0.05    0.31
Q3    1   0.9242  0.0305  0.2852  11.00000  0.05    0.28
Q4    1   0.8346  0.1315  0.3207  11.00000  0.05    0.27
Q5    1   0.4324  0.2270  0.5663  11.00000  0.05    0.25
Q6    1   0.8853  0.0592 -0.0021  11.00000  0.05    0.24
Q7    1   0.8319  0.1049  0.1462  11.00000  0.05    0.24
Q8    1   0.6221  0.0482  0.0657  11.00000  0.05    0.24
Q9    1   1.0527  0.1385  0.1897  11.00000  0.05    0.22
Q10   1   0.5891  0.1129  0.0181  11.00000  0.05    0.21
Q11   1   1.0668  0.1416  0.2545  11.00000  0.05    0.21
Q12   1   0.2847  0.1375  0.6318  11.00000  0.05    0.21
Q13   1   0.2491  0.0282  0.6125  11.00000  0.05    0.21
Q14   1   0.2874  0.0528  0.5401  11.00000  0.05    0.20
Q15   1   1.0793  0.0836  0.1989  11.00000  0.05    0.20
;
_shelx_res_checksum              35130
_chemical_melting_point          '232 ?C'
####################################################################### 
# 
# This file contains crystal structure data downloaded from the 
# Cambridge Structural Database (CSD) hosted by the Cambridge 
# Crystallographic Data Centre (CCDC).
# 
# Full information about CCDC data access policies and citation 
# guidelines are available at http://www.ccdc.cam.ac.uk/access/V1 
# 
# Audit and citation data items may have been added by the CCDC. 
# Please retain this information to preserve the provenance of 
# this file and to allow appropriate attribution of the data. 
# 
#######################################################################

data_2CLPYET
_database_code_depnum_ccdc_archive 'CCDC 1961686'
loop_
_audit_author_name
_audit_author_address
'Muhammad Nawaz Tahir'
;Department of Physics University of Sargodha Sargodha Pakistan
Pakistan
;
_audit_update_record             
;
2019-11-05 deposited with the CCDC.	2019-11-08 downloaded from the CCDC.
;

_audit_creation_method           SHELXL-2018/3
_shelx_SHELXL_version_number     2018/3
_chemical_name_common            ?
_chemical_absolute_configuration .
_chemical_name_systematic        
;
1-Ethyl-2-iodopyridin-1-ium iodide
;
_chemical_formula_moiety         'C7 H9 I N, I'
_chemical_formula_sum            'C7 H9 I2 N'
_chemical_formula_iupac          'C7 H9 I2 N'
_chemical_formula_weight         360.95

loop_
_atom_type_symbol
_atom_type_description
_atom_type_scat_dispersion_real
_atom_type_scat_dispersion_imag
_atom_type_scat_source
C C 0.0033 0.0016 'International Tables Vol C Tables 4.2.6.8 and 6.1.1.4'
H H 0.0000 0.0000 'International Tables Vol C Tables 4.2.6.8 and 6.1.1.4'
N N 0.0061 0.0033 'International Tables Vol C Tables 4.2.6.8 and 6.1.1.4'
I I -0.4742 1.8119 'International Tables Vol C Tables 4.2.6.8 and 6.1.1.4'

_space_group_crystal_system      orthorhombic
_space_group_IT_number           62
_space_group_name_H-M_alt        'P n m a'
_space_group_name_Hall           '-P 2ac 2n'

_shelx_space_group_comment       
;
The symmetry employed for this shelxl refinement is uniquely defined
by the following loop, which should always be used as a source of
symmetry information in preference to the above space-group names.
They are only intended as comments.
;

loop_
_space_group_symop_operation_xyz
'x, y, z'
'-x+1/2, -y, z+1/2'
'-x, y+1/2, -z'
'x+1/2, -y+1/2, -z+1/2'
'-x, -y, -z'
'x-1/2, y, -z-1/2'
'x, -y-1/2, z'
'-x-1/2, y-1/2, z-1/2'

_cell_length_a                   16.0537(15)
_cell_length_b                   7.2941(6)
_cell_length_c                   8.9376(9)
_cell_angle_alpha                90
_cell_angle_beta                 90
_cell_angle_gamma                90
_cell_volume                     1046.57(17)
_cell_formula_units_Z            4
_cell_measurement_reflns_used    1160
_cell_measurement_theta_min      2.537
_cell_measurement_theta_max      27.000
_cell_measurement_temperature    296(2)
_exptl_crystal_description       needle
_exptl_crystal_colour            'Royal yellow solid'
_exptl_crystal_size_max          0.42
_exptl_crystal_size_mid          0.20
_exptl_crystal_size_min          0.18
_exptl_crystal_density_diffrn    2.291
_exptl_crystal_density_meas      ?
_exptl_crystal_density_method    'not measured'
_exptl_crystal_F_000             656
_exptl_absorpt_coefficient_mu    5.949
_exptl_absorpt_correction_type   multi-scan
_exptl_absorpt_process_details   '(SADABS; Bruker, 2005)'
_exptl_absorpt_correction_T_min  0.220
_exptl_absorpt_correction_T_max  0.450
_exptl_special_details           
;
;


_diffrn_ambient_temperature      296(2)
_diffrn_radiation_type           MoK\a
_diffrn_radiation_wavelength     0.71073
_diffrn_radiation_source         'fine-focus sealed tube'
_diffrn_radiation_monochromator  graphite
_diffrn_measurement_device_type  'Bruker Kappa APEXII CCD'
_diffrn_measurement_method       \w
_diffrn_detector_area_resol_mean 7.83
_diffrn_reflns_number            11825
_diffrn_reflns_av_unetI/netI     0.0151
_diffrn_reflns_av_R_equivalents  0.0255
_diffrn_reflns_limit_h_min       -17
_diffrn_reflns_limit_h_max       20
_diffrn_reflns_limit_k_min       -9
_diffrn_reflns_limit_k_max       9
_diffrn_reflns_limit_l_min       -11
_diffrn_reflns_limit_l_max       11
_diffrn_reflns_theta_min         2.537
_diffrn_reflns_theta_max         27.000
_diffrn_reflns_theta_full        27.000
_diffrn_measured_fraction_theta_max 0.989
_diffrn_measured_fraction_theta_full 0.989
_diffrn_standards_number         0
_diffrn_standards_interval_count ?
_diffrn_standards_interval_time  ?
_diffrn_standards_decay_%        ?

_refine_special_details          
;
Refinement of <i>F</i>^2^ against ALL reflections. The weighted <i>R</i>-factor
<i>wR</i> and goodness of fit <i>S</i> are based on <i>F</i>^2^, conventional
<i>R</i>-factors <i>R</i> are based on <i>F</i>, with <i>F</i> set to zero for
negative <i>F</i>^2^. The threshold expression of <i>F</i>^2^ >
\s(<i>F</i>^2^) is used only for calculating <i>R</i>-factors(gt) <i>etc</i>.
and is not relevant to the choice of reflections for refinement.
<i>R</i>-factors based on <i>F</i>^2^ are statistically about twice as large
as those based on <i>F</i>, and <i>R</i>- factors based on ALL data will be
even larger.
;
_reflns_number_total             1225
_reflns_number_gt                1160
_reflns_threshold_expression     I>2\s(I)
_refine_ls_structure_factor_coef Fsqd
_refine_ls_matrix_type           full
_refine_ls_R_factor_all          0.0210
_refine_ls_R_factor_gt           0.0189
_refine_ls_wR_factor_ref         0.0455
_refine_ls_wR_factor_gt          0.0440
_refine_ls_goodness_of_fit_ref   1.086
_refine_ls_restrained_S_all      1.086
_refine_ls_number_reflns         1225
_refine_ls_number_parameters     62
_refine_ls_number_restraints     0
_refine_ls_hydrogen_treatment    constr
_refine_ls_weighting_scheme      calc
_refine_ls_weighting_details     
'w=1/[\s^2^(Fo^2^)+(0.0181P)^2^+1.0559P] where P=(Fo^2^+2Fc^2^)/3'
_atom_sites_solution_hydrogens   geom
_atom_sites_solution_primary     direct
_atom_sites_solution_secondary   difmap
_refine_ls_shift/su_max          0.000
_refine_ls_shift/su_mean         0.000
_computing_data_collection       'APEX2 (Bruker, 2007)'
_computing_cell_refinement       'SAINT (Bruker, 2007)'
_computing_data_reduction        'SAINT (Bruker, 2007)'
_computing_structure_solution    'SHELXS97 (Sheldrick, 2008)'
_computing_structure_refinement  'SHELXL-2018/3  (Sheldrick, 2015)'
_computing_molecular_graphics    
'ORTEP-3 for Windows (Farrugia, 1997) and PLATON (Spek, 2009)'
_computing_publication_material  
;
WinGX (Farrugia, 1999) and PLATON (Spek, 2009)
;


loop_
_atom_site_label
_atom_site_type_symbol
_atom_site_fract_x
_atom_site_fract_y
_atom_site_fract_z
_atom_site_U_iso_or_equiv
_atom_site_adp_type
_atom_site_occupancy
_atom_site_site_symmetry_order
_atom_site_calc_flag
_atom_site_refinement_flags_posn
_atom_site_refinement_flags_adp
_atom_site_refinement_flags_occupancy
_atom_site_disorder_assembly
_atom_site_disorder_group
I1 I 0.20790(2) 0.750000 0.00903(3) 0.04842(10) Uani 1 2 d S T P . .
N1 N 0.09226(19) 0.750000 0.2806(3) 0.0379(6) Uani 1 2 d S T P . .
C1 C 0.0943(2) 0.750000 0.1297(4) 0.0409(8) Uani 1 2 d S T P . .
C2 C 0.0214(3) 0.750000 0.0492(5) 0.0537(10) Uani 1 2 d S T P . .
H2 H 0.023261 0.750000 -0.054776 0.064 Uiso 1 2 calc R U P . .
C3 C -0.0546(3) 0.750000 0.1213(5) 0.0649(13) Uani 1 2 d S T P . .
H3 H -0.104026 0.750000 0.067067 0.078 Uiso 1 2 calc R U P . .
C4 C -0.0556(3) 0.750000 0.2749(5) 0.0621(12) Uani 1 2 d S T P . .
H4 H -0.105939 0.750000 0.326335 0.075 Uiso 1 2 calc R U P . .
C5 C 0.0182(3) 0.750000 0.3517(5) 0.0519(10) Uani 1 2 d S T P . .
H5 H 0.017169 0.750000 0.455727 0.062 Uiso 1 2 calc R U P . .
C6 C 0.1714(2) 0.750000 0.3697(4) 0.0455(8) Uani 1 2 d S T P . .
H6A H 0.203562 0.857188 0.341749 0.055 Uiso 0.5 1 calc R U P . .
H6B H 0.203562 0.642812 0.341749 0.055 Uiso 0.5 1 calc R U P . .
C7 C 0.1612(3) 0.750000 0.5367(5) 0.0666(13) Uani 1 2 d S T P . .
H7A H 0.215022 0.750000 0.583365 0.100 Uiso 1 2 calc R U P . .
H7B H 0.130959 0.857462 0.566780 0.100 Uiso 0.5 1 calc R U P . .
H7C H 0.130959 0.642538 0.566780 0.100 Uiso 0.5 1 calc R U P . .
I2 I 0.11429(2) 0.250000 0.29768(3) 0.04434(9) Uani 1 2 d S T P . .

loop_
_atom_site_aniso_label
_atom_site_aniso_U_11
_atom_site_aniso_U_22
_atom_site_aniso_U_33
_atom_site_aniso_U_23
_atom_site_aniso_U_13
_atom_site_aniso_U_12
I1 0.03980(15) 0.05887(19) 0.04659(15) 0.000 0.00600(10) 0.000
N1 0.0360(15) 0.0377(16) 0.0402(15) 0.000 -0.0043(12) 0.000
C1 0.0372(17) 0.046(2) 0.0402(18) 0.000 0.0023(15) 0.000
C2 0.045(2) 0.079(3) 0.0371(18) 0.000 -0.0050(16) 0.000
C3 0.039(2) 0.097(4) 0.058(3) 0.000 -0.0089(19) 0.000
C4 0.0345(19) 0.094(4) 0.058(3) 0.000 0.0047(18) 0.000
C5 0.044(2) 0.069(3) 0.042(2) 0.000 0.0023(17) 0.000
C6 0.0392(19) 0.049(2) 0.048(2) 0.000 -0.0103(16) 0.000
C7 0.068(3) 0.088(4) 0.044(2) 0.000 -0.017(2) 0.000
I2 0.04485(15) 0.04810(16) 0.04007(14) 0.000 -0.00752(10) 0.000

_geom_special_details            
;
 All esds (except the esd in the dihedral angle between two l.s. planes)
 are estimated using the full covariance matrix.  The cell esds are taken
 into account individually in the estimation of esds in distances, angles
 and torsion angles; correlations between esds in cell parameters are only
 used when they are defined by crystal symmetry.  An approximate (isotropic)
 treatment of cell esds is used for estimating esds involving l.s. planes.
;

loop_
_geom_bond_atom_site_label_1
_geom_bond_atom_site_label_2
_geom_bond_distance
_geom_bond_site_symmetry_2
_geom_bond_publ_flag
I1 C1 2.119(4) . ?
N1 C5 1.348(5) . ?
N1 C1 1.349(5) . ?
N1 C6 1.499(4) . ?
C1 C2 1.374(5) . ?
C2 C3 1.379(6) . ?
C2 H2 0.9300 . ?
C3 C4 1.373(7) . ?
C3 H3 0.9300 . ?
C4 C5 1.368(6) . ?
C4 H4 0.9300 . ?
C5 H5 0.9300 . ?
C6 C7 1.501(6) . ?
C6 H6A 0.9700 . ?
C6 H6B 0.9700 . ?
C7 H7A 0.9600 . ?
C7 H7B 0.9600 . ?
C7 H7C 0.9600 . ?

loop_
_geom_angle_atom_site_label_1
_geom_angle_atom_site_label_2
_geom_angle_atom_site_label_3
_geom_angle
_geom_angle_site_symmetry_1
_geom_angle_site_symmetry_3
_geom_angle_publ_flag
C5 N1 C1 119.5(3) . . ?
C5 N1 C6 119.8(3) . . ?
C1 N1 C6 120.7(3) . . ?
N1 C1 C2 120.2(3) . . ?
N1 C1 I1 122.0(3) . . ?
C2 C1 I1 117.8(3) . . ?
C1 C2 C3 120.6(4) . . ?
C1 C2 H2 119.7 . . ?
C3 C2 H2 119.7 . . ?
C4 C3 C2 118.5(4) . . ?
C4 C3 H3 120.7 . . ?
C2 C3 H3 120.7 . . ?
C5 C4 C3 119.4(4) . . ?
C5 C4 H4 120.3 . . ?
C3 C4 H4 120.3 . . ?
N1 C5 C4 121.8(4) . . ?
N1 C5 H5 119.1 . . ?
C4 C5 H5 119.1 . . ?
N1 C6 C7 115.8(4) . . ?
N1 C6 H6A 108.3 . . ?
C7 C6 H6A 108.3 . . ?
N1 C6 H6B 108.3 . . ?
C7 C6 H6B 108.3 . . ?
H6A C6 H6B 107.4 . . ?
C6 C7 H7A 109.5 . . ?
C6 C7 H7B 109.5 . . ?
H7A C7 H7B 109.5 . . ?
C6 C7 H7C 109.5 . . ?
H7A C7 H7C 109.5 . . ?
H7B C7 H7C 109.5 . . ?

loop_
_geom_torsion_atom_site_label_1
_geom_torsion_atom_site_label_2
_geom_torsion_atom_site_label_3
_geom_torsion_atom_site_label_4
_geom_torsion
_geom_torsion_site_symmetry_1
_geom_torsion_site_symmetry_2
_geom_torsion_site_symmetry_3
_geom_torsion_site_symmetry_4
_geom_torsion_publ_flag
C5 N1 C1 C2 0.000(0) . . . . ?
C6 N1 C1 C2 180.000(0) . . . . ?
C5 N1 C1 I1 180.000(0) . . . . ?
C6 N1 C1 I1 0.000(0) . . . . ?
N1 C1 C2 C3 0.000(0) . . . . ?
I1 C1 C2 C3 180.000(0) . . . . ?
C1 C2 C3 C4 0.000(0) . . . . ?
C2 C3 C4 C5 0.000(0) . . . . ?
C1 N1 C5 C4 0.000(0) . . . . ?
C6 N1 C5 C4 180.000(0) . . . . ?
C3 C4 C5 N1 0.000(0) . . . . ?
C5 N1 C6 C7 0.000(0) . . . . ?
C1 N1 C6 C7 180.000(0) . . . . ?

_refine_diff_density_max         0.431
_refine_diff_density_min         -0.493
_refine_diff_density_rms         0.068

_shelx_res_file                  
;
TITL 2CLPYET in Pnma COLORLESS NEEDLE
    shelx.res
    created by SHELXL-2018/3 at 13:42:11 on 15-Oct-2019
CELL  0.71073  16.0537   7.2941   8.9376   90.000   90.000   90.000
ZERR     4.00   0.0015   0.0006   0.0009    0.000    0.000    0.000
LATT   1
SYMM  1/2 - X, - Y, 1/2 + Z
SYMM  - X, 1/2 + Y, - Z
SYMM  1/2 + X, 1/2 - Y, 1/2 - Z
SFAC  C    H    N   I
UNIT  28   36   4   8
OMIT -2 54
ACTA
L.S.  40
MERG   2
FMAP   2
PLAN   20
BOND  $H
HTAB
CONF
LIST   4
TEMP    23.00
SIZE 0.42 0.20 0.18
WGHT    0.018100    1.055900
FVAR       0.14950
I1    4    0.207899    0.750000    0.009030    10.50000    0.03980    0.05887 =
         0.04659    0.00000    0.00600    0.00000
N1    3    0.092263    0.750000    0.280611    10.50000    0.03596    0.03771 =
         0.04017    0.00000   -0.00434    0.00000
C1    1    0.094291    0.750000    0.129668    10.50000    0.03715    0.04551 =
         0.04018    0.00000    0.00228    0.00000
C2    1    0.021382    0.750000    0.049224    10.50000    0.04532    0.07857 =
         0.03713    0.00000   -0.00502    0.00000
AFIX  43
H2    2    0.023261    0.750000   -0.054776    10.50000   -1.20000
AFIX   0
C3    1   -0.054585    0.750000    0.121297    10.50000    0.03905    0.09743 =
         0.05824    0.00000   -0.00891    0.00000
AFIX  43
H3    2   -0.104026    0.750000    0.067067    10.50000   -1.20000
AFIX   0
C4    1   -0.055578    0.750000    0.274907    10.50000    0.03446    0.09378 =
         0.05818    0.00000    0.00465    0.00000
AFIX  43
H4    2   -0.105939    0.750000    0.326335    10.50000   -1.20000
AFIX   0
C5    1    0.018175    0.750000    0.351688    10.50000    0.04443    0.06870 =
         0.04244    0.00000    0.00226    0.00000
AFIX  43
H5    2    0.017169    0.750000    0.455727    10.50000   -1.20000
AFIX   0
C6    1    0.171368    0.750000    0.369726    10.50000    0.03923    0.04901 =
         0.04829    0.00000   -0.01034    0.00000
AFIX  23
H6A   2    0.203562    0.857188    0.341749    10.50000   -1.20000
H6B   2    0.203562    0.642812    0.341749    10.50000   -1.20000
AFIX   0
C7    1    0.161156    0.750000    0.536718    10.50000    0.06795    0.08799 =
         0.04390    0.00000   -0.01668    0.00000
AFIX  33
H7A   2    0.215022    0.750000    0.583365    10.50000   -1.50000
H7B   2    0.130959    0.857462    0.566780    10.50000   -1.50000
H7C   2    0.130959    0.642538    0.566780    10.50000   -1.50000
AFIX   0
MOLE 2
I2    4    0.114294    0.250000    0.297685    10.50000    0.04485    0.04810 =
         0.04007    0.00000   -0.00752    0.00000
HKLF    4


REM  2CLPYET in Pnma COLORLESS NEEDLE
REM wR2 = 0.0455, GooF = S = 1.086, Restrained GooF = 1.086 for all data
REM R1 = 0.0189 for 1160 Fo > 4sig(Fo) and 0.0210 for all 1225 data
REM 61 parameters refined using 0 restraints

END

WGHT      0.0181      1.0562

REM Instructions for potential hydrogen bonds
EQIV $2 -x, -y+1, -z
HTAB C2 I2_$2
EQIV $3 -x, -y+1, -z+1
HTAB C5 I2_$3
EQIV $4 x, y+1, z
HTAB C6 I2_$4
HTAB C6 I2

REM Highest difference peak  0.431,  deepest hole -0.493,  1-sigma level  0.068
Q1    1   0.1628  0.7500 -0.0358  10.50000  0.05    0.43
Q2    1   0.1703  0.8043 -0.0248  11.00000  0.05    0.42
Q3    1   0.1810  0.8418 -0.0093  11.00000  0.05    0.38
Q4    1   0.2180  0.7500  0.0889  10.50000  0.05    0.29
Q5    1   0.0681  0.2500  0.3478  10.50000  0.05    0.29
Q6    1   0.1569  0.2500  0.2349  10.50000  0.05    0.29
Q7    1  -0.1421  0.7500  0.0651  10.50000  0.05    0.28
Q8    1   0.2378  0.7500 -0.0353  10.50000  0.05    0.28
Q9    1   0.1025  0.1314  0.3041  11.00000  0.05    0.28
Q10   1   0.0622  0.7500  0.4840  10.50000  0.05    0.28
Q11   1   0.1450  0.7500  0.0794  10.50000  0.05    0.26
Q12   1   0.0547  0.7500  0.0958  10.50000  0.05    0.25
Q13   1   0.1780  0.1966  0.3031  11.00000  0.05    0.23
Q14   1  -0.0145  0.7500  0.3028  10.50000  0.05    0.22
Q15   1   0.1742  0.7500  0.4738  10.50000  0.05    0.21
Q16   1   0.0502  0.7971  0.3008  11.00000  0.05    0.20
Q17   1   0.1399  0.2500  0.3706  10.50000  0.05    0.20
Q18   1  -0.1633  0.7500 -0.0944  10.50000  0.05    0.20
Q19   1   0.0508  0.8121  0.7033  11.00000  0.05    0.20
Q20   1  -0.1109  0.8428  0.5080  11.00000  0.05    0.19
;
_shelx_res_checksum              28484
_chemical_melting_point          '156 \oC'
####################################################################### 
# 
# This file contains crystal structure data downloaded from the 
# Cambridge Structural Database (CSD) hosted by the Cambridge 
# Crystallographic Data Centre (CCDC).
# 
# Full information about CCDC data access policies and citation 
# guidelines are available at http://www.ccdc.cam.ac.uk/access/V1 
# 
# Audit and citation data items may have been added by the CCDC. 
# Please retain this information to preserve the provenance of 
# this file and to allow appropriate attribution of the data. 
# 
#######################################################################

data_17012
_database_code_depnum_ccdc_archive 'CCDC 1955349'
loop_
_audit_author_name
_audit_author_address
'Muhammad Nawaz Tahir'
;Department of Physics University of Sargodha Sargodha Pakistan
Pakistan
;
_audit_update_record             
;
2019-11-05 deposited with the CCDC.	2019-11-08 downloaded from the CCDC.
;

_audit_creation_method           SHELXL-2018/3
_shelx_SHELXL_version_number     2018/3
_chemical_name_common            ?
_chemical_absolute_configuration .
_chemical_name_systematic        
;
2-Chloro-1-methylpyridin-1-ium trifluoromethanesulfonate
;
_chemical_formula_moiety         'C6 H7 Cl N, C F3 O3 S'
_chemical_formula_sum            'C7 H7 Cl F3 N O3 S'
_chemical_formula_iupac          'C7 H7 Cl F3 N O3 S'
_chemical_formula_weight         277.65

loop_
_atom_type_symbol
_atom_type_description
_atom_type_scat_dispersion_real
_atom_type_scat_dispersion_imag
_atom_type_scat_source
C C 0.0033 0.0016 'International Tables Vol C Tables 4.2.6.8 and 6.1.1.4'
H H 0.0000 0.0000 'International Tables Vol C Tables 4.2.6.8 and 6.1.1.4'
N N 0.0061 0.0033 'International Tables Vol C Tables 4.2.6.8 and 6.1.1.4'
O O 0.0106 0.0060 'International Tables Vol C Tables 4.2.6.8 and 6.1.1.4'
F F 0.0171 0.0103 'International Tables Vol C Tables 4.2.6.8 and 6.1.1.4'
S S 0.1246 0.1234 'International Tables Vol C Tables 4.2.6.8 and 6.1.1.4'
Cl Cl 0.1484 0.1585 'International Tables Vol C Tables 4.2.6.8 and 6.1.1.4'

_space_group_crystal_system      monoclinic
_space_group_IT_number           14
_space_group_name_H-M_alt        'P 21/n'
_space_group_name_Hall           '-P 2yn'

_shelx_space_group_comment       
;
The symmetry employed for this shelxl refinement is uniquely defined
by the following loop, which should always be used as a source of
symmetry information in preference to the above space-group names.
They are only intended as comments.
;

loop_
_space_group_symop_operation_xyz
'x, y, z'
'-x+1/2, y+1/2, -z+1/2'
'-x, -y, -z'
'x-1/2, -y-1/2, z-1/2'

_cell_length_a                   6.6961(5)
_cell_length_b                   9.9947(10)
_cell_length_c                   16.1264(14)
_cell_angle_alpha                90
_cell_angle_beta                 99.272(8)
_cell_angle_gamma                90
_cell_volume                     1065.17(16)
_cell_formula_units_Z            4
_cell_measurement_reflns_used    1846
_cell_measurement_theta_min      3.141
_cell_measurement_theta_max      27.00
_cell_measurement_temperature    293(2)
_exptl_crystal_description       needle
_exptl_crystal_colour            'colorless solid'
_exptl_crystal_size_max          0.42
_exptl_crystal_size_mid          0.22
_exptl_crystal_size_min          0.18
_exptl_crystal_density_diffrn    1.731
_exptl_crystal_density_meas      ?
_exptl_crystal_density_method    'not measured'
_exptl_crystal_F_000             560
_exptl_absorpt_coefficient_mu    0.588
_exptl_absorpt_correction_type   multi-scan
_exptl_absorpt_process_details   '(SADABS; Bruker, 2005)'
_exptl_absorpt_correction_T_min  0.805
_exptl_absorpt_correction_T_max  0.920
_exptl_special_details           
;
;


_diffrn_ambient_temperature      293(2)
_diffrn_radiation_type           MoK\a
_diffrn_radiation_wavelength     0.71073
_diffrn_radiation_source         'fine-focus sealed tube'
_diffrn_radiation_monochromator  graphite
_diffrn_measurement_device_type  'Bruker Kappa APEXII CCD'
_diffrn_measurement_method       \w
_diffrn_detector_area_resol_mean 7.70
_diffrn_reflns_number            5036
_diffrn_reflns_av_unetI/netI     0.0309
_diffrn_reflns_av_R_equivalents  0.0251
_diffrn_reflns_limit_h_min       -8
_diffrn_reflns_limit_h_max       8
_diffrn_reflns_limit_k_min       -12
_diffrn_reflns_limit_k_max       8
_diffrn_reflns_limit_l_min       -20
_diffrn_reflns_limit_l_max       20
_diffrn_reflns_theta_min         3.141
_diffrn_reflns_theta_max         27.000
_diffrn_reflns_theta_full        27.000
_diffrn_measured_fraction_theta_max 0.996
_diffrn_measured_fraction_theta_full 0.996
_diffrn_standards_number         0
_diffrn_standards_interval_count ?
_diffrn_standards_interval_time  ?
_diffrn_standards_decay_%        ?

_refine_special_details          
;
Refinement of <i>F</i>^2^ against ALL reflections. The weighted <i>R</i>-factor
<i>wR</i> and goodness of fit <i>S</i> are based on <i>F</i>^2^, conventional
<i>R</i>-factors <i>R</i> are based on <i>F</i>, with <i>F</i> set to zero for
negative <i>F</i>^2^. The threshold expression of <i>F</i>^2^ >
\s(<i>F</i>^2^) is used only for calculating <i>R</i>-factors(gt) <i>etc</i>.
and is not relevant to the choice of reflections for refinement.
<i>R</i>-factors based on <i>F</i>^2^ are statistically about twice as large
as those based on <i>F</i>, and <i>R</i>- factors based on ALL data will be
even larger.
;
_reflns_number_total             2325
_reflns_number_gt                1846
_reflns_threshold_expression     I>2\s(I)
_refine_ls_structure_factor_coef Fsqd
_refine_ls_matrix_type           full
_refine_ls_R_factor_all          0.0536
_refine_ls_R_factor_gt           0.0405
_refine_ls_wR_factor_ref         0.1076
_refine_ls_wR_factor_gt          0.0966
_refine_ls_goodness_of_fit_ref   1.027
_refine_ls_restrained_S_all      1.027
_refine_ls_number_reflns         2325
_refine_ls_number_parameters     147
_refine_ls_number_restraints     0
_refine_ls_hydrogen_treatment    constr
_refine_ls_weighting_scheme      calc
_refine_ls_weighting_details     
'w=1/[\s^2^(Fo^2^)+(0.0459P)^2^+0.3872P] where P=(Fo^2^+2Fc^2^)/3'
_atom_sites_solution_hydrogens   geom
_atom_sites_solution_primary     direct
_atom_sites_solution_secondary   difmap
_refine_ls_extinction_method     'SHELXL-2018/3 (Sheldrick 2018)'
_refine_ls_extinction_coef       0.057(3)
_refine_ls_extinction_expression Fc^*^=kFc[1+0.001xFc^2^\l^3^/sin(2\q)]^-1/4^
_refine_ls_shift/su_max          0.000
_refine_ls_shift/su_mean         0.000
_computing_data_collection       'APEX2 (Bruker, 2007)'
_computing_cell_refinement       'SAINT (Bruker, 2007)'
_computing_data_reduction        'SAINT (Bruker, 2007)'
_computing_structure_solution    'SHELXS97 (Sheldrick, 2008)'
_computing_structure_refinement  'SHELXL-2018/3  (Sheldrick, 2015)'
_computing_molecular_graphics    
'ORTEP-3 for Windows (Farrugia, 1997) and PLATON (Spek, 2009)'
_computing_publication_material  
;
WinGX (Farrugia, 1999) and PLATON (Spek, 2009)
;


loop_
_atom_site_label
_atom_site_type_symbol
_atom_site_fract_x
_atom_site_fract_y
_atom_site_fract_z
_atom_site_U_iso_or_equiv
_atom_site_adp_type
_atom_site_occupancy
_atom_site_site_symmetry_order
_atom_site_calc_flag
_atom_site_refinement_flags_posn
_atom_site_refinement_flags_adp
_atom_site_refinement_flags_occupancy
_atom_site_disorder_assembly
_atom_site_disorder_group
Cl1 Cl 0.36189(10) 0.41039(9) 0.07604(5) 0.0789(3) Uani 1 1 d . . . . .
N1 N 0.6162(3) 0.21843(18) 0.12686(10) 0.0418(4) Uani 1 1 d . . . . .
C1 C 0.5907(3) 0.3520(2) 0.12242(13) 0.0444(5) Uani 1 1 d . . . . .
C2 C 0.7444(4) 0.4372(3) 0.15417(15) 0.0544(6) Uani 1 1 d . . . . .
H2 H 0.726187 0.529311 0.149858 0.065 Uiso 1 1 calc R U . . .
C3 C 0.9253(4) 0.3851(3) 0.19235(15) 0.0587(7) Uani 1 1 d . . . . .
H3 H 1.030909 0.441627 0.214313 0.070 Uiso 1 1 calc R U . . .
C4 C 0.9495(4) 0.2491(3) 0.19796(15) 0.0576(7) Uani 1 1 d . . . . .
H4 H 1.070986 0.212675 0.224413 0.069 Uiso 1 1 calc R U . . .
C5 C 0.7947(4) 0.1681(3) 0.16461(14) 0.0500(6) Uani 1 1 d . . . . .
H5 H 0.812075 0.075874 0.167839 0.060 Uiso 1 1 calc R U . . .
C6 C 0.4518(4) 0.1246(3) 0.09291(17) 0.0641(7) Uani 1 1 d . . . . .
H6A H 0.503478 0.034852 0.095778 0.096 Uiso 1 1 calc R U . . .
H6B H 0.401368 0.147113 0.035485 0.096 Uiso 1 1 calc R U . . .
H6C H 0.344195 0.131126 0.125484 0.096 Uiso 1 1 calc R U . . .
S1 S 0.48924(8) 0.31188(6) 0.34283(3) 0.0416(2) Uani 1 1 d . . . . .
F1 F 0.1683(2) 0.2621(2) 0.41000(12) 0.0887(6) Uani 1 1 d . . . . .
F2 F 0.4328(3) 0.1644(2) 0.47057(11) 0.0910(6) Uani 1 1 d . . . . .
F3 F 0.3945(4) 0.3736(2) 0.48780(12) 0.1211(9) Uani 1 1 d . . . . .
O1 O 0.3891(3) 0.43067(18) 0.30861(12) 0.0661(5) Uani 1 1 d . . . . .
O2 O 0.4456(3) 0.19655(19) 0.29102(12) 0.0701(5) Uani 1 1 d . . . . .
O3 O 0.6965(2) 0.3291(2) 0.37935(12) 0.0694(6) Uani 1 1 d . . . . .
C7 C 0.3662(4) 0.2762(3) 0.43181(15) 0.0558(6) Uani 1 1 d . . . . .

loop_
_atom_site_aniso_label
_atom_site_aniso_U_11
_atom_site_aniso_U_22
_atom_site_aniso_U_33
_atom_site_aniso_U_23
_atom_site_aniso_U_13
_atom_site_aniso_U_12
Cl1 0.0527(4) 0.0946(6) 0.0858(5) 0.0208(4) 0.0007(3) 0.0203(4)
N1 0.0417(9) 0.0490(11) 0.0358(9) -0.0033(8) 0.0092(7) -0.0041(8)
C1 0.0404(11) 0.0531(13) 0.0406(11) 0.0015(10) 0.0091(9) 0.0041(10)
C2 0.0599(14) 0.0496(14) 0.0561(14) -0.0046(11) 0.0166(12) -0.0051(12)
C3 0.0455(13) 0.0796(19) 0.0510(14) -0.0139(13) 0.0079(11) -0.0159(13)
C4 0.0422(12) 0.083(2) 0.0472(13) -0.0026(13) 0.0053(10) 0.0119(13)
C5 0.0534(13) 0.0554(14) 0.0430(12) 0.0011(11) 0.0128(10) 0.0126(11)
C6 0.0646(16) 0.0679(17) 0.0594(15) -0.0128(13) 0.0087(12) -0.0230(14)
S1 0.0376(3) 0.0483(3) 0.0390(3) 0.0005(2) 0.0063(2) -0.0014(2)
F1 0.0474(9) 0.1182(16) 0.1058(13) 0.0167(12) 0.0283(9) -0.0058(9)
F2 0.0802(11) 0.1079(15) 0.0806(11) 0.0509(11) -0.0005(9) -0.0146(10)
F3 0.171(2) 0.1323(19) 0.0737(12) -0.0495(13) 0.0609(13) -0.0504(16)
O1 0.0623(10) 0.0545(11) 0.0782(12) 0.0211(9) 0.0011(9) 0.0003(8)
O2 0.0836(13) 0.0668(12) 0.0608(11) -0.0243(9) 0.0140(9) -0.0010(10)
O3 0.0358(8) 0.0977(15) 0.0733(12) 0.0122(11) 0.0041(8) -0.0067(9)
C7 0.0521(14) 0.0675(17) 0.0480(13) 0.0000(13) 0.0093(11) -0.0112(12)

_geom_special_details            
;
 All esds (except the esd in the dihedral angle between two l.s. planes)
 are estimated using the full covariance matrix.  The cell esds are taken
 into account individually in the estimation of esds in distances, angles
 and torsion angles; correlations between esds in cell parameters are only
 used when they are defined by crystal symmetry.  An approximate (isotropic)
 treatment of cell esds is used for estimating esds involving l.s. planes.
;

loop_
_geom_bond_atom_site_label_1
_geom_bond_atom_site_label_2
_geom_bond_distance
_geom_bond_site_symmetry_2
_geom_bond_publ_flag
Cl1 C1 1.697(2) . ?
N1 C1 1.346(3) . ?
N1 C5 1.348(3) . ?
N1 C6 1.482(3) . ?
C1 C2 1.370(3) . ?
C2 C3 1.370(4) . ?
C2 H2 0.9300 . ?
C3 C4 1.370(4) . ?
C3 H3 0.9300 . ?
C4 C5 1.356(4) . ?
C4 H4 0.9300 . ?
C5 H5 0.9300 . ?
C6 H6A 0.9600 . ?
C6 H6B 0.9600 . ?
C6 H6C 0.9600 . ?
S1 O2 1.4261(18) . ?
S1 O3 1.4279(17) . ?
S1 O1 1.4297(18) . ?
S1 C7 1.802(2) . ?
F1 C7 1.322(3) . ?
F2 C7 1.322(3) . ?
F3 C7 1.320(3) . ?

loop_
_geom_angle_atom_site_label_1
_geom_angle_atom_site_label_2
_geom_angle_atom_site_label_3
_geom_angle
_geom_angle_site_symmetry_1
_geom_angle_site_symmetry_3
_geom_angle_publ_flag
C1 N1 C5 119.3(2) . . ?
C1 N1 C6 121.9(2) . . ?
C5 N1 C6 118.9(2) . . ?
N1 C1 C2 121.0(2) . . ?
N1 C1 Cl1 117.53(17) . . ?
C2 C1 Cl1 121.4(2) . . ?
C3 C2 C1 119.2(2) . . ?
C3 C2 H2 120.4 . . ?
C1 C2 H2 120.4 . . ?
C4 C3 C2 119.6(2) . . ?
C4 C3 H3 120.2 . . ?
C2 C3 H3 120.2 . . ?
C5 C4 C3 119.4(2) . . ?
C5 C4 H4 120.3 . . ?
C3 C4 H4 120.3 . . ?
N1 C5 C4 121.5(2) . . ?
N1 C5 H5 119.3 . . ?
C4 C5 H5 119.3 . . ?
N1 C6 H6A 109.5 . . ?
N1 C6 H6B 109.5 . . ?
H6A C6 H6B 109.5 . . ?
N1 C6 H6C 109.5 . . ?
H6A C6 H6C 109.5 . . ?
H6B C6 H6C 109.5 . . ?
O2 S1 O3 115.66(12) . . ?
O2 S1 O1 113.95(12) . . ?
O3 S1 O1 115.02(12) . . ?
O2 S1 C7 103.27(12) . . ?
O3 S1 C7 103.55(11) . . ?
O1 S1 C7 103.05(12) . . ?
F3 C7 F2 107.4(2) . . ?
F3 C7 F1 106.7(2) . . ?
F2 C7 F1 106.5(2) . . ?
F3 C7 S1 111.38(18) . . ?
F2 C7 S1 112.40(19) . . ?
F1 C7 S1 112.11(18) . . ?

loop_
_geom_torsion_atom_site_label_1
_geom_torsion_atom_site_label_2
_geom_torsion_atom_site_label_3
_geom_torsion_atom_site_label_4
_geom_torsion
_geom_torsion_site_symmetry_1
_geom_torsion_site_symmetry_2
_geom_torsion_site_symmetry_3
_geom_torsion_site_symmetry_4
_geom_torsion_publ_flag
C5 N1 C1 C2 1.3(3) . . . . ?
C6 N1 C1 C2 180.0(2) . . . . ?
C5 N1 C1 Cl1 -178.82(15) . . . . ?
C6 N1 C1 Cl1 -0.1(3) . . . . ?
N1 C1 C2 C3 -1.2(3) . . . . ?
Cl1 C1 C2 C3 178.86(17) . . . . ?
C1 C2 C3 C4 0.1(4) . . . . ?
C2 C3 C4 C5 0.9(4) . . . . ?
C1 N1 C5 C4 -0.2(3) . . . . ?
C6 N1 C5 C4 -179.0(2) . . . . ?
C3 C4 C5 N1 -0.8(3) . . . . ?
O2 S1 C7 F3 179.0(2) . . . . ?
O3 S1 C7 F3 58.0(2) . . . . ?
O1 S1 C7 F3 -62.2(2) . . . . ?
O2 S1 C7 F2 58.4(2) . . . . ?
O3 S1 C7 F2 -62.6(2) . . . . ?
O1 S1 C7 F2 177.26(17) . . . . ?
O2 S1 C7 F1 -61.5(2) . . . . ?
O3 S1 C7 F1 177.5(2) . . . . ?
O1 S1 C7 F1 57.4(2) . . . . ?

loop_
_geom_hbond_atom_site_label_D
_geom_hbond_atom_site_label_H
_geom_hbond_atom_site_label_A
_geom_hbond_distance_DH
_geom_hbond_distance_HA
_geom_hbond_distance_DA
_geom_hbond_angle_DHA
_geom_hbond_site_symmetry_A
_geom_hbond_publ_flag
C4 H4 O2 0.93 2.57 3.458(3) 159.9 1_655 yes
C5 H5 S1 0.93 2.97 3.853(3) 158.5 2_645 yes
C5 H5 O1 0.93 2.45 3.163(3) 133.4 2_645 yes
C5 H5 O3 0.93 2.58 3.464(3) 159.3 2_645 yes

_refine_diff_density_max         0.240
_refine_diff_density_min         -0.310
_refine_diff_density_rms         0.047

_shelx_res_file                  
;
TITL 17012 in P2(1)/n  COLORLESS NEEDLE
    shelx.res
    created by SHELXL-2018/3 at 17:31:31 on 03-Oct-2019
CELL  0.71073   6.6961   9.9947  16.1264   90.000   99.272   90.000
ZERR     4.00   0.0005   0.0010   0.0014    0.000    0.008    0.000
LATT   1
SYMM  1/2 - X, 1/2 + Y, 1/2 - Z
SFAC  C    H    N    O    F    S    CL
UNIT  28   28   4    12   12   4    4
ACTA
L.S.  40
OMIT -3 54
MERG   2
BOND   $H
HTAB
CONF
LIST 4
FMAP   2
PLAN   20
EQIV $1 x+1, y, z
HTAB C4 O2_$1
EQIV $2 -x+3/2, y-1/2, -z+1/2
HTAB C5 S1_$2
HTAB C5 O1_$2
HTAB C5 O3_$2
SIZE 0.42 0.22 0.18
WGHT    0.045900    0.387200
EXTI    0.056897
FVAR       6.12878
MOLE    1
CL1   7    0.361889    0.410393    0.076039    11.00000    0.05272    0.09459 =
         0.08584    0.02085    0.00070    0.02029
N1    3    0.616160    0.218430    0.126864    11.00000    0.04171    0.04896 =
         0.03583   -0.00332    0.00920   -0.00410
C1    1    0.590719    0.351972    0.122421    11.00000    0.04037    0.05305 =
         0.04059    0.00148    0.00914    0.00407
C2    1    0.744410    0.437181    0.154171    11.00000    0.05987    0.04963 =
         0.05608   -0.00458    0.01659   -0.00510
AFIX  43
H2    2    0.726187    0.529311    0.149858    11.00000   -1.20000
AFIX   0
C3    1    0.925251    0.385062    0.192347    11.00000    0.04552    0.07965 =
         0.05101   -0.01391    0.00789   -0.01586
AFIX  43
H3    2    1.030909    0.441627    0.214313    11.00000   -1.20000
AFIX   0
C4    1    0.949471    0.249124    0.197962    11.00000    0.04223    0.08259 =
         0.04720   -0.00257    0.00528    0.01185
AFIX  43
H4    2    1.070986    0.212675    0.224413    11.00000   -1.20000
AFIX   0
C5    1    0.794689    0.168150    0.164607    11.00000    0.05344    0.05537 =
         0.04295    0.00110    0.01279    0.01264
AFIX  43
H5    2    0.812075    0.075874    0.167839    11.00000   -1.20000
AFIX   0
C6    1    0.451836    0.124623    0.092914    11.00000    0.06456    0.06790 =
         0.05943   -0.01280    0.00866   -0.02297
AFIX 137
H6A   2    0.503478    0.034852    0.095778    11.00000   -1.50000
H6B   2    0.401368    0.147113    0.035485    11.00000   -1.50000
H6C   2    0.344195    0.131126    0.125484    11.00000   -1.50000
AFIX   0
MOLE 2
S1    6    0.489236    0.311879    0.342833    11.00000    0.03762    0.04828 =
         0.03897    0.00046    0.00625   -0.00143
F1    5    0.168345    0.262117    0.410000    11.00000    0.04743    0.11824 =
         0.10580    0.01670    0.02830   -0.00580
F2    5    0.432826    0.164405    0.470568    11.00000    0.08019    0.10790 =
         0.08055    0.05090   -0.00049   -0.01463
F3    5    0.394534    0.373553    0.487803    11.00000    0.17094    0.13231 =
         0.07365   -0.04952    0.06085   -0.05044
O1    4    0.389148    0.430668    0.308611    11.00000    0.06234    0.05451 =
         0.07819    0.02106    0.00114    0.00032
O2    4    0.445577    0.196548    0.291015    11.00000    0.08356    0.06680 =
         0.06081   -0.02435    0.01397   -0.00099
O3    4    0.696477    0.329116    0.379351    11.00000    0.03576    0.09767 =
         0.07333    0.01219    0.00414   -0.00673
C7    1    0.366172    0.276157    0.431813    11.00000    0.05215    0.06754 =
         0.04801   -0.00002    0.00928   -0.01122
HKLF    4


REM  17012 in P2(1)/n  COLORLESS NEEDLE
REM wR2 = 0.1076, GooF = S = 1.027, Restrained GooF = 1.027 for all data
REM R1 = 0.0405 for 1846 Fo > 4sig(Fo) and 0.0536 for all 2325 data
REM 147 parameters refined using 0 restraints

END

WGHT      0.0459      0.3872

REM Instructions for potential hydrogen bonds
HTAB C4 O2_$1
HTAB C5 S1_$2
HTAB C5 O1_$2
HTAB C5 O3_$2

REM Highest difference peak  0.240,  deepest hole -0.310,  1-sigma level  0.047
Q1    1   0.3627  0.4042  0.4877  11.00000  0.05    0.24
Q2    1   0.3642  0.4605  0.2993  11.00000  0.05    0.22
Q3    1   0.4122  0.2870  0.3801  11.00000  0.05    0.21
Q4    1   0.7311  0.2592  0.4016  11.00000  0.05    0.20
Q5    1   0.4514  0.2956  0.4979  11.00000  0.05    0.19
Q6    1   0.7184  0.3657  0.3948  11.00000  0.05    0.19
Q7    1   0.2543  0.3360  0.4591  11.00000  0.05    0.19
Q8    1   0.6546  0.3316  0.3426  11.00000  0.05    0.18
Q9    1   0.3539  0.1589  0.3056  11.00000  0.05    0.17
Q10   1   0.5755  0.1987  0.3190  11.00000  0.05    0.17
Q11   1   0.4312  0.4406  0.3558  11.00000  0.05    0.16
Q12   1   0.6999  0.1953  0.1604  11.00000  0.05    0.16
Q13   1   0.4239  0.3776  0.2848  11.00000  0.05    0.15
Q14   1   0.5059  0.1383  0.4363  11.00000  0.05    0.15
Q15   1   0.6230  0.3649  0.4025  11.00000  0.05    0.15
Q16   1   0.6524  0.4149  0.1589  11.00000  0.05    0.14
Q17   1   0.5279  0.3784  0.4816  11.00000  0.05    0.13
Q18   1   0.7512  0.4736  0.1402  11.00000  0.05    0.13
Q19   1   0.4369  0.4779  0.1102  11.00000  0.05    0.13
Q20   1   0.5126  0.2370  0.4994  11.00000  0.05    0.13
;
_shelx_res_checksum              48036
_chemical_melting_point          '161 \oC'
